# Supplementary material for: Promoting nickel oxidation state transitions in single-layer NiFeB hydroxide nanosheets for efficient oxygen evolution
Source: Nat Commun. 2022 Oct 15;13:6094. doi: 10.1038/s41467-022-33846-0 (PMC9568589; doi:10.1038/s41467-022-33846-0)
Supplement: Supplementary file 3 — Source Data [file 41467_2022_33846_MOESM3_ESM.xlsx]

## Sheet: Figure 1d
Figure 1d B 1s XPS of the NiFeB hydroxide nanosheets
	Binding Energy / eV	CPS	B(B-O) 1s	Background
	196.904	1407.71	1407.71	1407.71
	196.804	1441	1441	1441
	196.704	1407.44	1407.44	1407.44
	196.604	1374.71	1374.71	1374.71
	196.504	1353.62	1353.62	1353.62
	196.404	1325.14	1336.61	1336.61
	196.304	1330.96	1336.62	1336.62
	196.204	1369.02	1336.71	1336.71
	196.104	1365.77	1336.79	1336.79
	196.004	1392.91	1336.95	1336.94
	195.904	1356.18	1337	1336.99
	195.804	1389.73	1337.15	1337.13
	195.704	1372.55	1337.26	1337.23
	195.604	1325.95	1337.31	1337.26
	195.504	1326.69	1337.38	1337.29
	195.404	1392.95	1337.58	1337.44
	195.304	1375.14	1337.76	1337.54
	195.204	1364.41	1337.95	1337.61
	195.104	1394.94	1338.27	1337.77
	195.004	1352.88	1338.57	1337.81
	194.904	1345.18	1338.96	1337.83
	194.804	1361.46	1339.55	1337.89
	194.704	1354.39	1340.33	1337.94
	194.604	1340.64	1341.37	1337.94
	194.504	1359.95	1342.84	1338
	194.404	1326.45	1344.78	1338.03
	194.304	1322.2	1347.4	1338.08
	194.204	1335.39	1350.8	1338.08
	194.104	1308.22	1355.27	1338.16
	194.004	1366.9	1360.99	1338.24
	193.904	1361.14	1368.2	1338.3
	193.804	1410.89	1377.25	1338.5
	193.704	1454.16	1388.37	1338.81
	193.604	1446.36	1401.73	1339.1
	193.504	1430.94	1417.36	1339.35
	193.404	1394.95	1435.27	1339.5
	193.304	1461.24	1455.74	1339.83
	193.204	1504.67	1478.43	1340.27
	193.104	1480.93	1502.69	1340.65
	193.004	1520.11	1528.08	1341.14
	192.904	1607.29	1553.83	1341.85
	192.804	1578.84	1578.57	1342.49
	192.704	1539.78	1601.14	1343.03
	192.604	1604.43	1620.39	1343.73
	192.504	1605.8	1635.19	1344.44
	192.404	1643.16	1644.77	1345.24
	192.304	1656.26	1648.28	1346.08
	192.204	1665.02	1645.55	1346.94
	192.104	1625.67	1636.86	1347.69
	192.004	1611	1622.85	1348.4
	191.904	1610.84	1604.34	1349.11
	191.804	1602.06	1582.69	1349.8
	191.704	1618.85	1559.14	1350.52
	191.604	1576.77	1534.66	1351.13
	191.504	1517.05	1510.3	1351.58
	191.404	1456.86	1486.87	1351.86
	191.304	1455.71	1465.17	1352.14
	191.204	1458.21	1445.67	1352.43
	191.104	1408.37	1428.36	1352.58
	191.004	1337.7	1413.3	1352.62
	190.904	1345.84	1400.63	1352.64
	190.804	1374.38	1390.14	1352.7
	190.704	1402.65	1381.64	1352.83
	190.604	1333.13	1374.78	1352.89
	190.504	1374.66	1369.4	1352.94
	190.404	1399.53	1365.26	1353.07
	190.304	1354.69	1362	1353.07
	190.204	1330.79	1359.6	1353.13
	190.104	1323.2	1357.84	1353.22
	190.004	1361.06	1356.5	1353.24
	189.904	1354.24	1355.52	1353.24
	189.804	1332.62	1354.87	1353.3
	189.704	1364.79	1354.4	1353.33
	189.604	1394.45	1354.16	1353.44
	189.504	1384.01	1354	1353.52
	189.404	1381.51	1353.91	1353.6
	189.304	1403.7	1353.94	1353.73
	189.204	1369.02	1353.9	1353.77
	189.104	1380.15	1353.93	1353.84
	189.004	1359.97	1353.91	1353.86
	188.904	1401.47	1354.02	1353.99
	188.804	1361.36	1354.03	1354.01
	188.704	1344.67	1354.05	1354.03
	188.604	1390.35	1354.14	1354.13
	188.504	1385.65	1354.22	1354.22
	188.404	1370.09	1354.26	1354.26
	188.304	1355.35	1354.26	1354.26
	188.204	1403.97	1354.4	1354.4
	188.104	1399.86	1354.52	1354.52
	188.004	1394.42	1354.63	1354.63
	187.904	1342.36	1354.66	1354.66
	187.804	1349.78	1354.67	1354.67
	187.704	1416.94	1354.84	1354.84
	187.604	1381.83	1354.91	1354.91
	187.504	1316.2	1355.02	1355.02
	187.404	1336.14	1355.07	1355.07
	187.304	1353.07	1355.08	1355.08
	187.204	1323.59	1355.16	1355.16
	187.104	1338.49	1355.21	1355.21
	187.004	1356.67	1355.21	1355.21
	186.904	1353.96	1355.21	1355.21
	186.804	1400.94	1355.34	1355.34
	186.704	1397.27	1355.45	1355.45
	186.604	1384.95	1355.53	1355.53
	186.504	1368.19	1355.56	1355.56
	186.404	1401.27	1355.69	1355.69
	186.304	1419.69	1355.86	1355.86
	186.204	1395.63	1355.97	1355.97
	186.104	1347.12	1355.99	1355.99
	186.004	1372.05	1356.03	1356.03
	185.904	1400.21	1356.15	1356.15
	185.804	1418.39	1356.32	1356.32
	185.704	1343.56	1356.36	1356.36
	185.604	1373.28	1356.4	1356.4
	185.504	1383.54	1356.47	1356.47
	185.404	1343.72	1356.51	1356.51
	185.304	1379.99	1356.57	1356.57
	185.204	1374.02	1356.62	1356.62
	185.104	1357.58	1356.62	1356.62
	185.004	1423.29	1356.8	1356.8
	184.904	1391.28	1356.9	1356.9
	184.804	1382.05	1356.96	1356.96
	184.704	1354.31	1356.97	1356.97
	184.604	1330.64	1357.04	1357.04
	184.504	1381.42	1357.11	1357.11
	184.404	1386.37	1357.19	1357.19
	184.304	1359.58	1357.19	1357.19
	184.204	1339.79	1357.24	1357.24
	184.104	1347.04	1357.27	1357.27
	184.004	1379.49	1357.33	1357.33
	183.904	1398.48	1357.44	1357.44
	183.804	1371.91	1357.48	1357.48
	183.704	1381.11	1357.54	1357.54
	183.604	1321.8	1357.64	1357.64
	183.504	1370.57	1357.67	1357.67
	183.404	1379.95	1357.73	1357.73
	183.304	1399.04	1357.84	1357.84
	183.204	1434	1358.05	1358.05
	183.104	1399.35	1358.16	1358.16
	183.004	1368.61	1358.19	1358.19
	182.904	1386.17	1358.27	1358.27
	182.804	1375.39	1358.31	1358.31
	182.704	1379.46	1358.37	1358.37
	182.604	1386.95	1358.45	1358.45
	182.504	1356.52	1358.45	1358.45
	182.404	1374.27	1358.49	1358.49
	182.304	1399.01	1358.6	1358.6
	182.204	1365.51	1358.62	1358.62
	182.104	1387.78	1358.7	1358.7
	182.004	1384.58	1358.77	1358.77
	181.904	1373.1	1358.81	1358.81
	181.804	1312.53	1358.93	1358.93
	181.704	1307.52	1359.07	1359.07
	181.604	1372.48	1359.11	1359.11
	181.504	1333.11	1359.18	1359.18
	181.404	1340.76	1359.23	1359.23
	181.304	1403.82	1403.82	1403.82
	181.204	1413.22	1413.22	1413.22
	181.104	1352.85	1352.85	1352.85
	181.004	1367.92	1367.92	1367.92
	180.904	1376.39	1376.39	1376.39

## Sheet: Figure 1e
Figure 1e XRD of the NiFeB hydroxide nanosheets
	2θ / o	Intensity
	10	1891
	10.02	1894
	10.04	1901
	10.06	1851
	10.08	1866
	10.1	1906
	10.12	1854
	10.14	1900
	10.16	1874
	10.18	1906
	10.2	1953
	10.22	1928
	10.24	1866
	10.26	1955
	10.28	1859
	10.3	1854
	10.32	1896
	10.34	1899
	10.36	1938
	10.38	1990
	10.4	1891
	10.42	1922
	10.44	1848
	10.46	1903
	10.48	1869
	10.5	1924
	10.52	1927
	10.54	2034
	10.56	1930
	10.58	1961
	10.6	1931
	10.62	1922
	10.64	1894
	10.66	1921
	10.68	1912
	10.7	1874
	10.72	1981
	10.74	1926
	10.76	1894
	10.78	1901
	10.8	1959
	10.82	1966
	10.84	1866
	10.86	1919
	10.88	1849
	10.9	1866
	10.92	1910
	10.94	1986
	10.96	1925
	10.98	1930
	11	1950
	11.02	1922
	11.04	1982
	11.06	1995
	11.08	1939
	11.1	1851
	11.12	1931
	11.14	1866
	11.16	1924
	11.18	1952
	11.2	1901
	11.22	1856
	11.24	1916
	11.26	1913
	11.28	1873
	11.3	1951
	11.32	2048
	11.34	1952
	11.36	1963
	11.38	1968
	11.4	2022
	11.42	1902
	11.44	1981
	11.46	1915
	11.48	1928
	11.5	1975
	11.52	2039
	11.54	1952
	11.56	1971
	11.58	1953
	11.6	1929
	11.62	1873
	11.64	1988
	11.66	1953
	11.68	1989
	11.7	1965
	11.72	1942
	11.74	1957
	11.76	1950
	11.78	1950
	11.8	1941
	11.82	1915
	11.84	1925
	11.86	2067
	11.88	2029
	11.9	1892
	11.92	1945
	11.94	1917
	11.96	1934
	11.98	1926
	12	1890
	12.02	2028
	12.04	1929
	12.06	1969
	12.08	1862
	12.1	1998
	12.12	1984
	12.14	1905
	12.16	1886
	12.18	1972
	12.2	1903
	12.22	1945
	12.24	1945
	12.26	1914
	12.28	1989
	12.3	1985
	12.32	1902
	12.34	2046
	12.36	1974
	12.38	1944
	12.4	2036
	12.42	2008
	12.44	1980
	12.46	1933
	12.48	2004
	12.5	2022
	12.52	1905
	12.54	1972
	12.56	1998
	12.58	1992
	12.6	1952
	12.62	1955
	12.64	1906
	12.66	2008
	12.68	2009
	12.7	2012
	12.72	1980
	12.74	1962
	12.76	1977
	12.78	1957
	12.8	1926
	12.82	2005
	12.84	2046
	12.86	1964
	12.88	1961
	12.9	1933
	12.92	1993
	12.94	2006
	12.96	1951
	12.98	1995
	13	2030
	13.02	1976
	13.04	1997
	13.06	1947
	13.08	1971
	13.1	1956
	13.12	1983
	13.14	1963
	13.16	1935
	13.18	1962
	13.2	2012
	13.22	1954
	13.24	1977
	13.26	1979
	13.28	1971
	13.3	1998
	13.32	2022
	13.34	2028
	13.36	2041
	13.38	2014
	13.4	2001
	13.42	2025
	13.44	1980
	13.46	1988
	13.48	1910
	13.5	2022
	13.52	1967
	13.54	1950
	13.56	1991
	13.58	1969
	13.6	1933
	13.62	2022
	13.64	1997
	13.66	1994
	13.68	2011
	13.7	1969
	13.72	1963
	13.74	2038
	13.76	2071
	13.78	1982
	13.8	2069
	13.82	2057
	13.84	2038
	13.86	1989
	13.88	2044
	13.9	2022
	13.92	1998
	13.94	2039
	13.96	1948
	13.98	1996
	14	2021
	14.02	2040
	14.04	2011
	14.06	2038
	14.08	2098
	14.1	2061
	14.12	2000
	14.14	2057
	14.16	2064
	14.18	1966
	14.2	2061
	14.22	2033
	14.24	2045
	14.26	2014
	14.28	2131
	14.3	2063
	14.32	2061
	14.34	1982
	14.36	2102
	14.38	2027
	14.4	2070
	14.42	2028
	14.44	2125
	14.46	2058
	14.48	2129
	14.5	2019
	14.52	2072
	14.54	2124
	14.56	2131
	14.58	2037
	14.6	1992
	14.62	2053
	14.64	2099
	14.66	1982
	14.68	2029
	14.7	2031
	14.72	2120
	14.74	2061
	14.76	2049
	14.78	2090
	14.8	2085
	14.82	2012
	14.84	2075
	14.86	2066
	14.88	2084
	14.9	2054
	14.92	2103
	14.94	2036
	14.96	2137
	14.98	2016
	15	2085
	15.02	2083
	15.04	2138
	15.06	2088
	15.08	2124
	15.1	2090
	15.12	2103
	15.14	2088
	15.16	2162
	15.18	2058
	15.2	2068
	15.22	2054
	15.24	2115
	15.26	2133
	15.28	2056
	15.3	2047
	15.32	2100
	15.34	2081
	15.36	2141
	15.38	2126
	15.4	2088
	15.42	2133
	15.44	2122
	15.46	2026
	15.48	2123
	15.5	2082
	15.52	2069
	15.54	2195
	15.56	2177
	15.58	2138
	15.6	2105
	15.62	2110
	15.64	2132
	15.66	2199
	15.68	2070
	15.7	2093
	15.72	2181
	15.74	2118
	15.76	2161
	15.78	2128
	15.8	2134
	15.82	2141
	15.84	2168
	15.86	2163
	15.88	2237
	15.9	2040
	15.92	2204
	15.94	2180
	15.96	2152
	15.98	2166
	16	2184
	16.02	2194
	16.04	2221
	16.06	2202
	16.08	2210
	16.1	2123
	16.12	2189
	16.14	2215
	16.16	2167
	16.18	2159
	16.2	2189
	16.22	2165
	16.24	2194
	16.26	2163
	16.28	2177
	16.3	2310
	16.32	2147
	16.34	2137
	16.36	2290
	16.38	2227
	16.4	2172
	16.42	2178
	16.44	2200
	16.46	2168
	16.48	2289
	16.5	2217
	16.52	2241
	16.54	2249
	16.56	2217
	16.58	2189
	16.6	2213
	16.62	2201
	16.64	2279
	16.66	2303
	16.68	2229
	16.7	2302
	16.72	2308
	16.74	2160
	16.76	2303
	16.78	2160
	16.8	2272
	16.82	2335
	16.84	2325
	16.86	2279
	16.88	2260
	16.9	2266
	16.92	2255
	16.94	2251
	16.96	2314
	16.98	2376
	17	2255
	17.02	2243
	17.04	2286
	17.06	2278
	17.08	2355
	17.1	2267
	17.12	2308
	17.14	2251
	17.16	2342
	17.18	2285
	17.2	2261
	17.22	2326
	17.24	2336
	17.26	2359
	17.28	2287
	17.3	2310
	17.32	2405
	17.34	2331
	17.36	2334
	17.38	2342
	17.4	2369
	17.42	2365
	17.44	2344
	17.46	2371
	17.48	2359
	17.5	2355
	17.52	2413
	17.54	2343
	17.56	2340
	17.58	2320
	17.6	2397
	17.62	2400
	17.64	2386
	17.66	2362
	17.68	2378
	17.7	2393
	17.72	2426
	17.74	2297
	17.76	2374
	17.78	2350
	17.8	2310
	17.82	2443
	17.84	2306
	17.86	2435
	17.88	2388
	17.9	2348
	17.92	2421
	17.94	2369
	17.96	2445
	17.98	2489
	18	2419
	18.02	2391
	18.04	2382
	18.06	2410
	18.08	2356
	18.1	2400
	18.12	2397
	18.14	2445
	18.16	2487
	18.18	2551
	18.2	2428
	18.22	2448
	18.24	2393
	18.26	2469
	18.28	2488
	18.3	2394
	18.32	2469
	18.34	2415
	18.36	2434
	18.38	2520
	18.4	2524
	18.42	2556
	18.44	2457
	18.46	2438
	18.48	2484
	18.5	2393
	18.52	2424
	18.54	2557
	18.56	2428
	18.58	2387
	18.6	2478
	18.62	2535
	18.64	2456
	18.66	2452
	18.68	2473
	18.7	2503
	18.72	2552
	18.74	2509
	18.76	2491
	18.78	2539
	18.8	2533
	18.82	2545
	18.84	2502
	18.86	2631
	18.88	2553
	18.9	2533
	18.92	2555
	18.94	2462
	18.96	2618
	18.98	2600
	19	2607
	19.02	2573
	19.04	2563
	19.06	2497
	19.08	2517
	19.1	2507
	19.12	2523
	19.14	2631
	19.16	2576
	19.18	2510
	19.2	2632
	19.22	2561
	19.24	2573
	19.26	2569
	19.28	2620
	19.3	2598
	19.32	2552
	19.34	2673
	19.36	2706
	19.38	2529
	19.4	2578
	19.42	2655
	19.44	2710
	19.46	2577
	19.48	2598
	19.5	2516
	19.52	2587
	19.54	2643
	19.56	2643
	19.58	2630
	19.6	2674
	19.62	2633
	19.64	2642
	19.66	2604
	19.68	2683
	19.7	2688
	19.72	2714
	19.74	2648
	19.76	2664
	19.78	2717
	19.8	2657
	19.82	2637
	19.84	2714
	19.86	2635
	19.88	2760
	19.9	2783
	19.92	2742
	19.94	2692
	19.96	2655
	19.98	2705
	20	2556
	20.02	2730
	20.04	2683
	20.06	2749
	20.08	2636
	20.1	2772
	20.12	2817
	20.14	2653
	20.16	2686
	20.18	2676
	20.2	2702
	20.22	2786
	20.24	2715
	20.26	2687
	20.28	2801
	20.3	2752
	20.32	2808
	20.34	2748
	20.36	2875
	20.38	2796
	20.4	2676
	20.42	2875
	20.44	2782
	20.46	2858
	20.48	2838
	20.5	2772
	20.52	2796
	20.54	2883
	20.56	2836
	20.58	2791
	20.6	2763
	20.62	2863
	20.64	2890
	20.66	2884
	20.68	2790
	20.7	2882
	20.72	2878
	20.74	2811
	20.76	2763
	20.78	2890
	20.8	2794
	20.82	2857
	20.84	2874
	20.86	2879
	20.88	2869
	20.9	2884
	20.92	2858
	20.94	2829
	20.96	2839
	20.98	2858
	21	2864
	21.02	2826
	21.04	2832
	21.06	2769
	21.08	2752
	21.1	2854
	21.12	2802
	21.14	2899
	21.16	2807
	21.18	2823
	21.2	2824
	21.22	2857
	21.24	2811
	21.26	2866
	21.28	2952
	21.3	2961
	21.32	2841
	21.34	3017
	21.36	2832
	21.38	2955
	21.4	2934
	21.42	2888
	21.44	2902
	21.46	2887
	21.48	2898
	21.5	2864
	21.52	2861
	21.54	2879
	21.56	2913
	21.58	2975
	21.6	2902
	21.62	2935
	21.64	2969
	21.66	2864
	21.68	2999
	21.7	2963
	21.72	2960
	21.74	3005
	21.76	2946
	21.78	2958
	21.8	2924
	21.82	2987
	21.84	2954
	21.86	2926
	21.88	2983
	21.9	2963
	21.92	3034
	21.94	3006
	21.96	2978
	21.98	2909
	22	2977
	22.02	2923
	22.04	3042
	22.06	3014
	22.08	2916
	22.1	2904
	22.12	2898
	22.14	2908
	22.16	2963
	22.18	2947
	22.2	3117
	22.22	3050
	22.24	2858
	22.26	2953
	22.28	3019
	22.3	2951
	22.32	2921
	22.34	2991
	22.36	3018
	22.38	3073
	22.4	3095
	22.42	2971
	22.44	2932
	22.46	2992
	22.48	2999
	22.5	3020
	22.52	3083
	22.54	2971
	22.56	3097
	22.58	2925
	22.6	3016
	22.62	2982
	22.64	3048
	22.66	2988
	22.68	2942
	22.7	3027
	22.72	3048
	22.74	2968
	22.76	2951
	22.78	2977
	22.8	3071
	22.82	2993
	22.84	3036
	22.86	3046
	22.88	3013
	22.9	3174
	22.92	3057
	22.94	3143
	22.96	3057
	22.98	3128
	23	3099
	23.02	2991
	23.04	3047
	23.06	3035
	23.08	3052
	23.1	3057
	23.12	3105
	23.14	3084
	23.16	3120
	23.18	2935
	23.2	3080
	23.22	3094
	23.24	3111
	23.26	3007
	23.28	3066
	23.3	3047
	23.32	3034
	23.34	2921
	23.36	3074
	23.38	2956
	23.4	3053
	23.42	3165
	23.44	3150
	23.46	3002
	23.48	3068
	23.5	2987
	23.52	3065
	23.54	3012
	23.56	3032
	23.58	3067
	23.6	3058
	23.62	3097
	23.64	3082
	23.66	3135
	23.68	3035
	23.7	3075
	23.72	3002
	23.74	3034
	23.76	3039
	23.78	3116
	23.8	3140
	23.82	3032
	23.84	3104
	23.86	3054
	23.88	3063
	23.9	3164
	23.92	3065
	23.94	3012
	23.96	2958
	23.98	3124
	24	3141
	24.02	3111
	24.04	3048
	24.06	2988
	24.08	3035
	24.1	3154
	24.12	3033
	24.14	3044
	24.16	3066
	24.18	2976
	24.2	3057
	24.22	3030
	24.24	3031
	24.26	3024
	24.28	3129
	24.3	3049
	24.32	3094
	24.34	3081
	24.36	3093
	24.38	2966
	24.4	3118
	24.42	2996
	24.44	3073
	24.46	3063
	24.48	3054
	24.5	2978
	24.52	3133
	24.54	3080
	24.56	3155
	24.58	3077
	24.6	3011
	24.62	3145
	24.64	2990
	24.66	3058
	24.68	2937
	24.7	3039
	24.72	3018
	24.74	2981
	24.76	3054
	24.78	3016
	24.8	3006
	24.82	3036
	24.84	2988
	24.86	3127
	24.88	3040
	24.9	2932
	24.92	2999
	24.94	2996
	24.96	3059
	24.98	3062
	25	2970
	25.02	2976
	25.04	2931
	25.06	2985
	25.08	2997
	25.1	2960
	25.12	2930
	25.14	2928
	25.16	3054
	25.18	3047
	25.2	2936
	25.22	2931
	25.24	2943
	25.26	3055
	25.28	2847
	25.3	2896
	25.32	2927
	25.34	2951
	25.36	2964
	25.38	3015
	25.4	2975
	25.42	2896
	25.44	2911
	25.46	3015
	25.48	3006
	25.5	3036
	25.52	3000
	25.54	2967
	25.56	2978
	25.58	3086
	25.6	2972
	25.62	2902
	25.64	2906
	25.66	2970
	25.68	2892
	25.7	2927
	25.72	2956
	25.74	2930
	25.76	2940
	25.78	2994
	25.8	2979
	25.82	2992
	25.84	2851
	25.86	2928
	25.88	2842
	25.9	2922
	25.92	3015
	25.94	2985
	25.96	2888
	25.98	2927
	26	2847
	26.02	2838
	26.04	2854
	26.06	2822
	26.08	2880
	26.1	2863
	26.12	2896
	26.14	2895
	26.16	2825
	26.18	2832
	26.2	2809
	26.22	2771
	26.24	2931
	26.26	2946
	26.28	2786
	26.3	2875
	26.32	2866
	26.34	2805
	26.36	2882
	26.38	2753
	26.4	2899
	26.42	2848
	26.44	2868
	26.46	2833
	26.48	2753
	26.5	2865
	26.52	2859
	26.54	2785
	26.56	2804
	26.58	2737
	26.6	2808
	26.62	2781
	26.64	2803
	26.66	2741
	26.68	2744
	26.7	2804
	26.72	2833
	26.74	2786
	26.76	2752
	26.78	2740
	26.8	2798
	26.82	2766
	26.84	2764
	26.86	2772
	26.88	2819
	26.9	2700
	26.92	2734
	26.94	2653
	26.96	2736
	26.98	2595
	27	2764
	27.02	2710
	27.04	2779
	27.06	2765
	27.08	2752
	27.1	2688
	27.12	2662
	27.14	2720
	27.16	2753
	27.18	2699
	27.2	2721
	27.22	2669
	27.24	2740
	27.26	2793
	27.28	2673
	27.3	2636
	27.32	2674
	27.34	2665
	27.36	2755
	27.38	2673
	27.4	2695
	27.42	2685
	27.44	2664
	27.46	2809
	27.48	2726
	27.5	2660
	27.52	2641
	27.54	2748
	27.56	2702
	27.58	2671
	27.6	2552
	27.62	2687
	27.64	2622
	27.66	2588
	27.68	2628
	27.7	2630
	27.72	2641
	27.74	2745
	27.76	2614
	27.78	2652
	27.8	2690
	27.82	2651
	27.84	2611
	27.86	2725
	27.88	2661
	27.9	2522
	27.92	2697
	27.94	2605
	27.96	2706
	27.98	2588
	28	2587
	28.02	2554
	28.04	2640
	28.06	2590
	28.08	2576
	28.1	2585
	28.12	2600
	28.14	2623
	28.16	2584
	28.18	2675
	28.2	2622
	28.22	2621
	28.24	2533
	28.26	2657
	28.28	2548
	28.3	2641
	28.32	2531
	28.34	2580
	28.36	2508
	28.38	2498
	28.4	2635
	28.42	2533
	28.44	2530
	28.46	2571
	28.48	2548
	28.5	2624
	28.52	2592
	28.54	2529
	28.56	2544
	28.58	2516
	28.6	2509
	28.62	2501
	28.64	2591
	28.66	2579
	28.68	2480
	28.7	2502
	28.72	2526
	28.74	2545
	28.76	2561
	28.78	2565
	28.8	2579
	28.82	2597
	28.84	2484
	28.86	2494
	28.88	2503
	28.9	2476
	28.92	2579
	28.94	2503
	28.96	2448
	28.98	2549
	29	2520
	29.02	2522
	29.04	2566
	29.06	2501
	29.08	2484
	29.1	2524
	29.12	2508
	29.14	2467
	29.16	2473
	29.18	2499
	29.2	2489
	29.22	2422
	29.24	2522
	29.26	2341
	29.28	2450
	29.3	2481
	29.32	2485
	29.34	2448
	29.36	2463
	29.38	2426
	29.4	2465
	29.42	2360
	29.44	2465
	29.46	2448
	29.48	2447
	29.5	2507
	29.52	2418
	29.54	2385
	29.56	2462
	29.58	2446
	29.6	2506
	29.62	2389
	29.64	2486
	29.66	2424
	29.68	2389
	29.7	2383
	29.72	2446
	29.74	2426
	29.76	2490
	29.78	2424
	29.8	2429
	29.82	2383
	29.84	2403
	29.86	2361
	29.88	2359
	29.9	2469
	29.92	2404
	29.94	2385
	29.96	2457
	29.98	2375
	30	2425
	30.02	2457
	30.04	2519
	30.06	2514
	30.08	2342
	30.1	2424
	30.12	2387
	30.14	2368
	30.16	2347
	30.18	2397
	30.2	2389
	30.22	2398
	30.24	2424
	30.26	2419
	30.28	2271
	30.3	2279
	30.32	2363
	30.34	2354
	30.36	2306
	30.38	2389
	30.4	2405
	30.42	2386
	30.44	2361
	30.46	2320
	30.48	2382
	30.5	2329
	30.52	2398
	30.54	2421
	30.56	2379
	30.58	2333
	30.6	2351
	30.62	2402
	30.64	2380
	30.66	2312
	30.68	2316
	30.7	2327
	30.72	2354
	30.74	2203
	30.76	2353
	30.78	2359
	30.8	2340
	30.82	2409
	30.84	2290
	30.86	2395
	30.88	2312
	30.9	2315
	30.92	2417
	30.94	2352
	30.96	2356
	30.98	2326
	31	2306
	31.02	2314
	31.04	2338
	31.06	2333
	31.08	2344
	31.1	2334
	31.12	2264
	31.14	2346
	31.16	2317
	31.18	2358
	31.2	2307
	31.22	2292
	31.24	2422
	31.26	2307
	31.28	2286
	31.3	2374
	31.32	2288
	31.34	2317
	31.36	2259
	31.38	2242
	31.4	2247
	31.42	2293
	31.44	2255
	31.46	2294
	31.48	2351
	31.5	2328
	31.52	2309
	31.54	2343
	31.56	2264
	31.58	2302
	31.6	2222
	31.62	2211
	31.64	2274
	31.66	2306
	31.68	2327
	31.7	2274
	31.72	2274
	31.74	2269
	31.76	2302
	31.78	2317
	31.8	2237
	31.82	2304
	31.84	2344
	31.86	2322
	31.88	2322
	31.9	2230
	31.92	2225
	31.94	2245
	31.96	2180
	31.98	2288
	32	2229
	32.02	2268
	32.04	2294
	32.06	2323
	32.08	2225
	32.1	2172
	32.12	2238
	32.14	2231
	32.16	2294
	32.18	2264
	32.2	2150
	32.22	2128
	32.24	2238
	32.26	2294
	32.28	2290
	32.3	2303
	32.32	2276
	32.34	2243
	32.36	2303
	32.38	2183
	32.4	2267
	32.42	2173
	32.44	2250
	32.46	2270
	32.48	2240
	32.5	2235
	32.52	2254
	32.54	2231
	32.56	2289
	32.58	2244
	32.6	2214
	32.62	2247
	32.64	2263
	32.66	2177
	32.68	2156
	32.7	2195
	32.72	2187
	32.74	2150
	32.76	2186
	32.78	2222
	32.8	2220
	32.82	2128
	32.84	2200
	32.86	2252
	32.88	2206
	32.9	2268
	32.92	2167
	32.94	2252
	32.96	2276
	32.98	2196
	33	2294
	33.02	2221
	33.04	2239
	33.06	2235
	33.08	2236
	33.1	2253
	33.12	2303
	33.14	2209
	33.16	2258
	33.18	2193
	33.2	2265
	33.22	2242
	33.24	2154
	33.26	2199
	33.28	2261
	33.3	2208
	33.32	2167
	33.34	2287
	33.36	2254
	33.38	2251
	33.4	2312
	33.42	2235
	33.44	2205
	33.46	2282
	33.48	2291
	33.5	2210
	33.52	2282
	33.54	2222
	33.56	2286
	33.58	2323
	33.6	2295
	33.62	2233
	33.64	2224
	33.66	2263
	33.68	2320
	33.7	2265
	33.72	2305
	33.74	2343
	33.76	2387
	33.78	2326
	33.8	2293
	33.82	2319
	33.84	2185
	33.86	2325
	33.88	2342
	33.9	2284
	33.92	2340
	33.94	2319
	33.96	2336
	33.98	2300
	34	2349
	34.02	2285
	34.04	2297
	34.06	2283
	34.08	2267
	34.1	2222
	34.12	2288
	34.14	2311
	34.16	2298
	34.18	2257
	34.2	2286
	34.22	2276
	34.24	2292
	34.26	2357
	34.28	2255
	34.3	2280
	34.32	2362
	34.34	2324
	34.36	2297
	34.38	2194
	34.4	2340
	34.42	2261
	34.44	2313
	34.46	2261
	34.48	2274
	34.5	2208
	34.52	2317
	34.54	2236
	34.56	2230
	34.58	2262
	34.6	2243
	34.62	2269
	34.64	2331
	34.66	2319
	34.68	2238
	34.7	2272
	34.72	2255
	34.74	2201
	34.76	2235
	34.78	2227
	34.8	2192
	34.82	2225
	34.84	2198
	34.86	2318
	34.88	2271
	34.9	2273
	34.92	2305
	34.94	2163
	34.96	2166
	34.98	2199
	35	2218
	35.02	2169
	35.04	2155
	35.06	2170
	35.08	2221
	35.1	2116
	35.12	2181
	35.14	2167
	35.16	2196
	35.18	2283
	35.2	2198
	35.22	2191
	35.24	2102
	35.26	2158
	35.28	2129
	35.3	2124
	35.32	2136
	35.34	2151
	35.36	2171
	35.38	2071
	35.4	2061
	35.42	2134
	35.44	2201
	35.46	2101
	35.48	2115
	35.5	2153
	35.52	2109
	35.54	2112
	35.56	2162
	35.58	2138
	35.6	2033
	35.62	2088
	35.64	2210
	35.66	2203
	35.68	2112
	35.7	2030
	35.72	2082
	35.74	2137
	35.76	2076
	35.78	2055
	35.8	2061
	35.82	1996
	35.84	2165
	35.86	2147
	35.88	2056
	35.9	2036
	35.92	2080
	35.94	2134
	35.96	2035
	35.98	2079
	36	2059
	36.02	2119
	36.04	2083
	36.06	2041
	36.08	1981
	36.1	2099
	36.12	2069
	36.14	2111
	36.16	2028
	36.18	2047
	36.2	2086
	36.22	2056
	36.24	1988
	36.26	2039
	36.28	2027
	36.3	2033
	36.32	2045
	36.34	2083
	36.36	1995
	36.38	2034
	36.4	2001
	36.42	2009
	36.44	1946
	36.46	2074
	36.48	2020
	36.5	2124
	36.52	1949
	36.54	2000
	36.56	2032
	36.58	1979
	36.6	2023
	36.62	2023
	36.64	2024
	36.66	2021
	36.68	2031
	36.7	1928
	36.72	2024
	36.74	1999
	36.76	1973
	36.78	2030
	36.8	1955
	36.82	1916
	36.84	1899
	36.86	1962
	36.88	2000
	36.9	2003
	36.92	1999
	36.94	1972
	36.96	1982
	36.98	2018
	37	1971
	37.02	1952
	37.04	1903
	37.06	1975
	37.08	1922
	37.1	1966
	37.12	1966
	37.14	1914
	37.16	1923
	37.18	1888
	37.2	1933
	37.22	1977
	37.24	1951
	37.26	1980
	37.28	1971
	37.3	1884
	37.32	1957
	37.34	1901
	37.36	1990
	37.38	1895
	37.4	1934
	37.42	1914
	37.44	1962
	37.46	1887
	37.48	1938
	37.5	1931
	37.52	1880
	37.54	1939
	37.56	1837
	37.58	2006
	37.6	1925
	37.62	1918
	37.64	1924
	37.66	1838
	37.68	1925
	37.7	1913
	37.72	1925
	37.74	1907
	37.76	1908
	37.78	1925
	37.8	1897
	37.82	1893
	37.84	1899
	37.86	1860
	37.88	1918
	37.9	1886
	37.92	1887
	37.94	1906
	37.96	1933
	37.98	1963
	38	1826
	38.02	1859
	38.04	1833
	38.06	1871
	38.08	1841
	38.1	1908
	38.12	1795
	38.14	1911
	38.16	1808
	38.18	1836
	38.2	1871
	38.22	1890
	38.24	1887
	38.26	1794
	38.28	1873
	38.3	1878
	38.32	1791
	38.34	1829
	38.36	1837
	38.38	1860
	38.4	1883
	38.42	1929
	38.44	1901
	38.46	1841
	38.48	1807
	38.5	1823
	38.52	1912
	38.54	1844
	38.56	1943
	38.58	1865
	38.6	1831
	38.62	1843
	38.64	1831
	38.66	1899
	38.68	1841
	38.7	1830
	38.72	1882
	38.74	1887
	38.76	1754
	38.78	1807
	38.8	1858
	38.82	1846
	38.84	1793
	38.86	1817
	38.88	1832
	38.9	1839
	38.92	1861
	38.94	1852
	38.96	1787
	38.98	1791
	39	1811
	39.02	1821
	39.04	1813
	39.06	1936
	39.08	1788
	39.1	1864
	39.12	1833
	39.14	1869
	39.16	1851
	39.18	1844
	39.2	1847
	39.22	1843
	39.24	1824
	39.26	1844
	39.28	1750
	39.3	1865
	39.32	1818
	39.34	1799
	39.36	1823
	39.38	1813
	39.4	1791
	39.42	1795
	39.44	1855
	39.46	1836
	39.48	1791
	39.5	1821
	39.52	1835
	39.54	1782
	39.56	1777
	39.58	1798
	39.6	1860
	39.62	1725
	39.64	1817
	39.66	1818
	39.68	1837
	39.7	1813
	39.72	1833
	39.74	1822
	39.76	1803
	39.78	1819
	39.8	1855
	39.82	1850
	39.84	1836
	39.86	1821
	39.88	1771
	39.9	1796
	39.92	1783
	39.94	1781
	39.96	1784
	39.98	1821
	40	1873
	40.02	1824
	40.04	1790
	40.06	1741
	40.08	1758
	40.1	1795
	40.12	1659
	40.14	1732
	40.16	1828
	40.18	1753
	40.2	1766
	40.22	1802
	40.24	1752
	40.26	1733
	40.28	1765
	40.3	1761
	40.32	1755
	40.34	1808
	40.36	1865
	40.38	1775
	40.4	1807
	40.42	1807
	40.44	1858
	40.46	1757
	40.48	1784
	40.5	1762
	40.52	1724
	40.54	1777
	40.56	1703
	40.58	1830
	40.6	1760
	40.62	1787
	40.64	1742
	40.66	1819
	40.68	1819
	40.7	1756
	40.72	1761
	40.74	1758
	40.76	1814
	40.78	1781
	40.8	1821
	40.82	1764
	40.84	1777
	40.86	1723
	40.88	1807
	40.9	1775
	40.92	1770
	40.94	1774
	40.96	1818
	40.98	1761
	41	1734
	41.02	1762
	41.04	1723
	41.06	1756
	41.08	1792
	41.1	1802
	41.12	1722
	41.14	1765
	41.16	1786
	41.18	1730
	41.2	1827
	41.22	1790
	41.24	1818
	41.26	1772
	41.28	1808
	41.3	1788
	41.32	1812
	41.34	1680
	41.36	1730
	41.38	1769
	41.4	1727
	41.42	1783
	41.44	1744
	41.46	1736
	41.48	1729
	41.5	1737
	41.52	1686
	41.54	1715
	41.56	1821
	41.58	1719
	41.6	1671
	41.62	1717
	41.64	1773
	41.66	1817
	41.68	1820
	41.7	1832
	41.72	1707
	41.74	1737
	41.76	1741
	41.78	1715
	41.8	1737
	41.82	1774
	41.84	1742
	41.86	1742
	41.88	1728
	41.9	1744
	41.92	1694
	41.94	1669
	41.96	1661
	41.98	1796
	42	1762
	42.02	1795
	42.04	1739
	42.06	1683
	42.08	1735
	42.1	1792
	42.12	1736
	42.14	1679
	42.16	1722
	42.18	1652
	42.2	1767
	42.22	1741
	42.24	1755
	42.26	1821
	42.28	1744
	42.3	1745
	42.32	1689
	42.34	1811
	42.36	1701
	42.38	1740
	42.4	1749
	42.42	1762
	42.44	1754
	42.46	1727
	42.48	1759
	42.5	1712
	42.52	1729
	42.54	1687
	42.56	1701
	42.58	1749
	42.6	1754
	42.62	1710
	42.64	1707
	42.66	1773
	42.68	1703
	42.7	1721
	42.72	1740
	42.74	1778
	42.76	1707
	42.78	1704
	42.8	1703
	42.82	1721
	42.84	1769
	42.86	1747
	42.88	1706
	42.9	1762
	42.92	1734
	42.94	1776
	42.96	1721
	42.98	1765
	43	1729
	43.02	1747
	43.04	1676
	43.06	1725
	43.08	1711
	43.1	1671
	43.12	1673
	43.14	1746
	43.16	1732
	43.18	1701
	43.2	1648
	43.22	1690
	43.24	1720
	43.26	1694
	43.28	1709
	43.3	1695
	43.32	1647
	43.34	1647
	43.36	1659
	43.38	1721
	43.4	1712
	43.42	1692
	43.44	1711
	43.46	1726
	43.48	1598
	43.5	1660
	43.52	1676
	43.54	1658
	43.56	1716
	43.58	1694
	43.6	1737
	43.62	1694
	43.64	1687
	43.66	1681
	43.68	1679
	43.7	1701
	43.72	1718
	43.74	1703
	43.76	1701
	43.78	1689
	43.8	1626
	43.82	1690
	43.84	1683
	43.86	1635
	43.88	1642
	43.9	1720
	43.92	1653
	43.94	1669
	43.96	1618
	43.98	1700
	44	1642
	44.02	1662
	44.04	1635
	44.06	1717
	44.08	1710
	44.1	1618
	44.12	1638
	44.14	1663
	44.16	1733
	44.18	1706
	44.2	1690
	44.22	1756
	44.24	1672
	44.26	1698
	44.28	1645
	44.3	1681
	44.32	1635
	44.34	1627
	44.36	1660
	44.38	1703
	44.4	1626
	44.42	1606
	44.44	1637
	44.46	1629
	44.48	1647
	44.5	1682
	44.52	1634
	44.54	1677
	44.56	1679
	44.58	1605
	44.6	1637
	44.62	1638
	44.64	1653
	44.66	1711
	44.68	1650
	44.7	1645
	44.72	1613
	44.74	1691
	44.76	1632
	44.78	1585
	44.8	1616
	44.82	1610
	44.84	1589
	44.86	1646
	44.88	1598
	44.9	1629
	44.92	1644
	44.94	1732
	44.96	1613
	44.98	1662
	45	1611
	45.02	1629
	45.04	1624
	45.06	1601
	45.08	1601
	45.1	1608
	45.12	1668
	45.14	1671
	45.16	1609
	45.18	1596
	45.2	1650
	45.22	1615
	45.24	1611
	45.26	1560
	45.28	1678
	45.3	1633
	45.32	1613
	45.34	1642
	45.36	1632
	45.38	1579
	45.4	1613
	45.42	1626
	45.44	1594
	45.46	1618
	45.48	1671
	45.5	1623
	45.52	1600
	45.54	1648
	45.56	1628
	45.58	1561
	45.6	1599
	45.62	1631
	45.64	1650
	45.66	1601
	45.68	1603
	45.7	1530
	45.72	1647
	45.74	1622
	45.76	1583
	45.78	1600
	45.8	1607
	45.82	1596
	45.84	1556
	45.86	1560
	45.88	1509
	45.9	1588
	45.92	1597
	45.94	1632
	45.96	1613
	45.98	1635
	46	1594
	46.02	1561
	46.04	1609
	46.06	1570
	46.08	1555
	46.1	1566
	46.12	1582
	46.14	1603
	46.16	1639
	46.18	1602
	46.2	1558
	46.22	1605
	46.24	1617
	46.26	1614
	46.28	1505
	46.3	1615
	46.32	1590
	46.34	1587
	46.36	1603
	46.38	1626
	46.4	1593
	46.42	1560
	46.44	1572
	46.46	1608
	46.48	1530
	46.5	1611
	46.52	1579
	46.54	1546
	46.56	1505
	46.58	1535
	46.6	1546
	46.62	1539
	46.64	1541
	46.66	1556
	46.68	1559
	46.7	1608
	46.72	1527
	46.74	1526
	46.76	1507
	46.78	1474
	46.8	1562
	46.82	1587
	46.84	1500
	46.86	1619
	46.88	1567
	46.9	1556
	46.92	1566
	46.94	1618
	46.96	1519
	46.98	1515
	47	1553
	47.02	1529
	47.04	1563
	47.06	1597
	47.08	1527
	47.1	1523
	47.12	1526
	47.14	1554
	47.16	1510
	47.18	1579
	47.2	1592
	47.22	1520
	47.24	1561
	47.26	1487
	47.28	1505
	47.3	1519
	47.32	1503
	47.34	1513
	47.36	1569
	47.38	1533
	47.4	1499
	47.42	1499
	47.44	1502
	47.46	1576
	47.48	1509
	47.5	1579
	47.52	1444
	47.54	1454
	47.56	1540
	47.58	1548
	47.6	1484
	47.62	1467
	47.64	1449
	47.66	1515
	47.68	1493
	47.7	1529
	47.72	1505
	47.74	1423
	47.76	1480
	47.78	1503
	47.8	1445
	47.82	1466
	47.84	1472
	47.86	1452
	47.88	1505
	47.9	1488
	47.92	1472
	47.94	1531
	47.96	1549
	47.98	1496
	48	1450
	48.02	1526
	48.04	1504
	48.06	1489
	48.08	1549
	48.1	1558
	48.12	1569
	48.14	1462
	48.16	1501
	48.18	1555
	48.2	1471
	48.22	1468
	48.24	1462
	48.26	1498
	48.28	1439
	48.3	1452
	48.32	1533
	48.34	1449
	48.36	1425
	48.38	1495
	48.4	1480
	48.42	1491
	48.44	1489
	48.46	1431
	48.48	1458
	48.5	1482
	48.52	1520
	48.54	1427
	48.56	1448
	48.58	1468
	48.6	1490
	48.62	1401
	48.64	1487
	48.66	1422
	48.68	1380
	48.7	1456
	48.72	1455
	48.74	1496
	48.76	1449
	48.78	1429
	48.8	1458
	48.82	1461
	48.84	1392
	48.86	1461
	48.88	1409
	48.9	1381
	48.92	1446
	48.94	1435
	48.96	1391
	48.98	1427
	49	1482
	49.02	1454
	49.04	1449
	49.06	1480
	49.08	1433
	49.1	1374
	49.12	1406
	49.14	1417
	49.16	1479
	49.18	1399
	49.2	1382
	49.22	1478
	49.24	1421
	49.26	1424
	49.28	1468
	49.3	1437
	49.32	1444
	49.34	1434
	49.36	1414
	49.38	1451
	49.4	1464
	49.42	1465
	49.44	1421
	49.46	1443
	49.48	1426
	49.5	1389
	49.52	1411
	49.54	1429
	49.56	1444
	49.58	1396
	49.6	1403
	49.62	1391
	49.64	1371
	49.66	1450
	49.68	1458
	49.7	1437
	49.72	1486
	49.74	1429
	49.76	1463
	49.78	1447
	49.8	1360
	49.82	1392
	49.84	1391
	49.86	1463
	49.88	1395
	49.9	1451
	49.92	1451
	49.94	1424
[truncated: 2,003 more rows]

## Sheet: Figure 2a
Figure 2a Raman spectra of the NiFeB hydroxide
		Raman Shift / cm-1	Intensity			Raman Shift / cm-1	Intensity			Raman Shift / cm-1	Intensity			Raman Shift / cm-1	Intensity			Raman Shift / cm-1	Intensity
	as-synthesized	100	72.8884		66 mV	200	274.751		166 mV	200	336.249		266 mV	200	461.625		366 mV	200	670.5
		101.687	108.214			201.679	260.023			201.679	344.349			201.679	458.628			201.679	674
		103.375	85.0798			203.357	280.324			203.357	331.43			203.357	451.246			203.357	674
		105.062	76.0057			205.036	263.177			205.036	320.306			205.036	429.612			205.036	653.503
		106.749	77.2443			206.715	267.513			206.715	321.442			206.715	415.602			206.715	638.788
		108.436	67.8437			208.393	286.677			208.393	324.21			208.393	418.892			208.393	647.048
		110.124	60.0385			210.072	285.084			210.072	323.021			210.072	415.723			210.072	625.932
		111.811	54.4627			211.751	269.348			211.751	317.922			211.751	434.556			211.751	640.965
		113.498	77.9609			213.429	261			213.429	323.6			213.429	427.235			213.429	659.988
		115.186	29.486			215.108	243.398			215.108	320.408			215.108	413.157			215.108	656.424
		116.873	52.2763			216.787	215.767			216.787	318.757			216.787	422.942			216.787	635.362
		118.56	63.4238			218.465	217.407			218.465	342.893			218.465	425.15			218.465	595.806
		120.247	81.6129			220.144	236.392			220.144	328.184			220.144	434.198			220.144	578.402
		121.935	80.2215			221.823	215.871			221.823	285.116			221.823	427			221.823	584.624
		123.622	78.198			223.501	228.515			223.501	313.758			223.501	425.401			223.501	590.454
		125.309	44.9101			225.18	219.266			225.18	309.133			225.18	394.878			225.18	618.202
		126.997	39.5102			226.859	231.579			226.859	301.812			226.859	429.041			226.859	615.406
		128.684	41.2558			228.537	237.937			228.537	315.811			228.537	406.67			228.537	579.619
		130.371	25.4446			230.216	227.779			230.216	302.543			230.216	409.228			230.216	636.331
		132.058	44.6642			231.894	216.599			231.894	298.346			231.894	407.29			231.894	620.32
		133.746	32.6826			233.573	210.009			233.573	299.598			233.573	387.053			233.573	621.742
		135.433	13.7471			235.252	214.814			235.252	306.814			235.252	390.725			235.252	630.807
		137.12	0.295952			236.93	220.55			236.93	310.301			236.93	408.148			236.93	624.301
		138.808	35.1422			238.609	219.625			238.609	305.498			238.609	405.243			238.609	633.012
		140.495	41.8723			240.288	222.018			240.288	306.32			240.288	394.302			240.288	657.527
		142.182	28.5719			241.966	229			241.966	312.403			241.966	397.282			241.966	662.752
		143.87	24.9937			243.645	229.77			243.645	305.922			243.645	405.308			243.645	641.92
		145.557	40.4934			245.324	232.949			245.324	301.051			245.324	404.574			245.324	627.911
		147.244	46.2399			247.002	221.034			247.002	313			247.002	377.124			247.002	660.759
		148.931	47.3924			248.681	225.671			248.681	313			248.681	393.815			248.681	628.304
		150.619	70.0783			250.36	233.755			250.36	305.246			250.36	413.094			250.36	668.219
		152.306	90.4037			252.038	244.471			252.038	301.632			252.038	390.745			252.038	663.162
		153.993	66.4538			253.717	226.947			253.717	318.188			253.717	398.324			253.717	642.812
		155.681	52.2267			255.396	218.356			255.396	314.699			255.396	404.644			255.396	653.382
		157.368	68.5085			257.074	226.007			257.074	310.716			257.074	403.856			257.074	667.575
		159.055	47.1176			258.753	225.505			258.753	318.495			258.753	418.987			258.753	649.517
		160.742	41.2486			260.432	224.985			260.432	320.298			260.432	424.313			260.432	614.748
		162.43	47.2437			262.11	229.795			262.11	311.151			262.11	393.976			262.11	608.395
		164.117	42.3392			263.789	216.887			263.789	306.854			263.789	376.097			263.789	630.707
		165.804	40.2455			265.468	204.104			265.468	312.828			265.468	405.701			265.468	636.276
		167.492	20.7304			267.146	223.425			267.146	325.441			267.146	409.59			267.146	641.425
		169.179	0			268.825	226.213			268.825	314.934			268.825	394.574			268.825	641.016
		170.866	11.773			270.504	228.994			270.504	301.01			270.504	388.994			270.504	602.003
		172.553	44.3967			272.182	217.851			272.182	318.652			272.182	377.851			272.182	606.645
		174.241	54.4426			273.861	231.599			273.861	301.107			273.861	383.011			273.861	619.023
		175.928	47.9255			275.54	218.225			275.54	300.366			275.54	389.521			275.54	608.38
		177.615	64.0427			277.218	216.875			277.218	306.751			277.218	406.815			277.218	612.189
		179.303	10.7615			278.897	234.21			278.897	321.968			278.897	400.68			278.897	631.21
		180.99	70.6805			280.576	234.901			280.576	312.803			280.576	391.686			280.576	637.686
		182.677	53.1212			282.254	229.509			282.254	303.546			282.254	397.637			282.254	619.709
		184.364	45.5701			283.933	227.8			283.933	313.918			283.933	393.122			283.933	614.118
		186.052	25.0058			285.612	229.821			285.612	312.132			285.612	386.901			285.612	612.536
		187.739	55.575			287.29	241.62			287.29	292.302			287.29	411.653			287.29	600.368
		189.426	69.1565			288.969	248.839			288.969	295.089			288.969	432.839			288.969	619.481
		191.114	70.0782			290.647	246.636			290.647	304.127			290.647	423.109			290.647	595.364
		192.801	92.2285			292.326	254.714			292.326	313.476			292.326	394.715			292.326	631.285
		194.488	98.4331			294.005	251.946			294.005	299.379			294.005	411.163			294.005	615.677
		196.175	69.7855			295.683	250.082			295.683	312.427			295.683	416.754			295.683	638.977
		197.863	48.474			297.362	229.502			297.362	337.955			297.362	408.088			297.362	658.716
		199.55	26.513			299.041	241.807			299.041	314.677			299.041	418.516			299.041	665.936
		201.237	82.7988			300.719	240.471			300.719	301.451			300.719	393.069			300.719	683.608
		202.925	89.4002			302.398	227.311			302.398	316.877			302.398	408.065			302.398	649.809
		204.612	79.9652			304.077	232.547			304.077	320.037			304.077	391.703			304.077	643.787
		206.299	51.8231			305.755	242.32			305.755	314.233			305.755	380.534			305.755	647.68
		207.987	26.1764			307.434	247.433			307.434	307.621			307.434	389.379			307.434	647.919
		209.674	65.1761			309.113	244.121			309.113	306.779			309.113	383.083			309.113	641.342
		211.361	63.1133			310.791	238.474			310.791	309.88			310.791	373.654			310.791	632.594
		213.048	54.2155			312.47	246.445			312.47	305.426			312.47	391.751			312.47	643.01
		214.736	79.156			314.149	251.028			314.149	306.869			314.149	404.821			314.149	641.601
		216.423	87.7181			315.827	240.075			315.827	314.232			315.827	381.77			315.827	625.305
		218.11	46.868			317.506	254.977			317.506	301.638			317.506	377.99			317.506	656.922
		219.798	13.8985			319.185	234.602			319.185	328.733			319.185	408.844			319.185	625
		221.485	27.5036			320.863	259.834			320.863	317.518			320.863	402.302			320.863	625
		223.172	36.2516			322.542	252.976			322.542	314.325			322.542	379.712			322.542	664.227
		224.859	54.7356			324.221	247.042			324.221	323.09			324.221	380.306			324.221	617.764
		226.547	38.3332			325.899	248.284			325.899	302.157			325.899	366.533			325.899	622.99
		228.234	59.5662			327.578	242.034			327.578	313.112			327.578	391.258			327.578	655.168
		229.921	46.8407			329.257	240.896			329.257	317.208			329.257	399.576			329.257	653.096
		231.609	41.7859			330.935	235.757			330.935	330.324			330.935	395.865			330.935	642.162
		233.296	1.71565			332.614	245.595			332.614	317.34			332.614	396.007			332.614	620.373
		234.983	-0.281868			334.293	253.852			334.293	298.27			334.293	392.609			334.293	604.952
		236.67	2.76053			335.971	242.248			335.971	311.753			335.971	396.38			335.971	605.123
		238.358	31.9939			337.65	237.869			337.65	319.574			337.65	409.509			337.65	604.474
		240.045	45.3711			339.329	238.283			339.329	308.531			339.329	396.318			339.329	622.487
		241.732	34.5767			341.007	232.715			341.007	297.447			341.007	373.922			341.007	624.972
		243.42	45.4203			342.686	255.457			342.686	297.058			342.686	376.91			342.686	618.543
		245.107	54.1391			344.365	236.304			344.365	311.246			344.365	369.058			344.365	637.29
		246.794	40.8803			346.043	225.059			346.043	299.064			346.043	369.995			346.043	641.975
		248.481	48.6939			347.722	221.271			347.722	329.766			347.722	379.323			347.722	642.932
		250.169	40.5315			349.4	233.176			349.4	295.472			349.4	385.218			349.4	643.87
		251.856	0.279495			351.079	237.422			351.079	292.422			351.079	390.036			351.079	631.083
		253.543	85.056			352.758	243.215			352.758	301.941			352.758	382.059			352.758	614.589
		255.231	57.0895			354.436	244.317			354.436	311.147			354.436	389.245			354.436	631.855
		256.918	9.6885			356.115	239.652			356.115	307.789			356.115	408.906			356.115	604.114
		258.605	27.4362			357.794	256.018			357.794	295.61			357.794	414.085			357.794	594.984
		260.292	47.5199			359.472	251.586			359.472	294.973			359.472	398.555			359.472	618.445
		261.98	62.5892			361.151	230.691			361.151	296.2			361.151	389.491			361.151	620.526
		263.667	65.9996			362.83	229.751			362.83	298.639			362.83	398.132			362.83	612.258
		265.354	64.7606			364.508	231			364.508	307.64			364.508	395.857			364.508	606.497
		267.042	58.8403			366.187	230.491			366.187	303.123			366.187	376.509			366.187	583.395
		268.729	51.2839			367.866	224.933			367.866	326.518			367.866	382.648			367.866	616.716
		270.416	57.6195			369.544	208.666			369.544	334.071			369.544	396.408			369.544	648.739
		272.103	43.4258			371.223	214.746			371.223	313.618			371.223	362.183			371.223	620.345
		273.791	33.7086			372.902	236.937			372.902	296.452			372.902	389.849			372.902	612.063
		275.478	57.5532			374.58	232.237			374.58	330.292			374.58	378.569			374.58	616.763
		277.165	48.4453			376.259	223.966			376.259	296.292			376.259	375.322			376.259	644.674
		278.853	53.34			377.938	224.668			377.938	286.996			377.938	393.347			377.938	602.131
		280.54	84.3755			379.616	221.901			379.616	296.071			379.616	383.831			379.616	614.691
		282.227	68.9281			381.295	232.445			381.295	310.445			381.295	392.161			381.295	625.292
		283.915	27.9373			382.974	226.502			382.974	305.814			382.974	377.972			382.974	617.814
		285.602	28.425			384.652	229.36			384.652	299.209			384.652	364.417			384.652	612.403
		287.289	50.7286			386.331	231.77			386.331	310.92			386.331	375.997			386.331	619.537
		288.976	40.0612			388.01	226.119			388.01	306.152			388.01	380.796			388.01	632.723
		290.664	44.128			389.688	225.534			389.688	305.472			389.688	379.758			389.688	640
		292.351	54.1574			391.367	231.548			391.367	315.258			391.367	386.452			391.367	640.728
		294.038	48.0413			393.046	242.118			393.046	286.27			393.046	382.612			393.046	639.247
		295.726	80.7511			394.724	248.562			394.724	279.926			394.724	386.231			394.724	619.364
		297.413	96.8659			396.403	227.142			396.403	304.145			396.403	389.954			396.403	590.754
		299.1	41.1488			398.082	233.47			398.082	289.861			398.082	379.005			398.082	642.861
		300.787	50.3421			399.76	243.152			399.76	276.076			399.76	389.333			399.76	628.009
		302.475	89.3583			401.439	244.716			401.439	277.757			401.439	356.697			401.439	616.34
		304.162	60.5114			403.117	230.573			403.117	315.472			403.117	341.611			403.117	633.312
		305.849	67.5474			404.796	226.376			404.796	311.564			404.796	379.049			404.796	642.153
		307.537	46.0931			406.475	220.055			406.475	292.316			406.475	391.493			406.475	667.629
		309.224	56.966			408.153	244.366			408.153	292.171			408.153	383.488			408.153	659.317
		310.911	65.9958			409.832	230.385			409.832	281.22			409.832	398.67			409.832	652.319
		312.598	51.913			411.511	236.616			411.511	298.786			411.511	403.638			411.511	645.554
		314.286	36.3396			413.189	249.251			413.189	293.373			413.189	397.374			413.189	641.75
		315.973	37.0298			414.868	254.138			414.868	292.538			414.868	405.953			414.868	641
		317.66	55.9545			416.547	250.892			416.547	295.919			416.547	412.433			416.547	632.271
		319.348	48.6423			418.225	243.791			418.225	299.418			418.225	393.955			418.225	632.252
		321.035	29.8814			419.904	237.982			419.904	317.092			419.904	377.018			419.904	659.358
		322.722	48.4124			421.583	231.864			421.583	320.501			421.583	396.029			421.583	685.697
		324.409	48.3879			423.261	230.994			423.261	303.112			423.261	411.606			423.261	683.181
		326.097	52.3701			424.94	240.603			424.94	313.959			424.94	385.389			424.94	667.528
		327.784	69.2673			426.619	236.515			426.619	315.52			426.619	412.925			426.619	648.11
		329.471	49.352			428.297	252			428.297	312.788			428.297	417.653			428.297	656.657
		331.159	36.776			429.976	251.768			429.976	338.232			429.976	421.305			429.976	681.464
		332.846	63.3375			431.655	249.023			431.655	340.261			431.655	414.016			431.655	686.815
		334.533	64.9811			433.333	249.969			433.333	309.99			433.333	455.639			433.333	679.247
		336.22	46.0919			435.012	282.987			435.012	336.489			435.012	394.692			435.012	683.581
		337.908	57.8745			436.691	253.216			436.691	326.059			436.691	430.412			436.691	671.922
		339.595	61.9427			438.369	249.62			438.369	318.329			438.369	450.773			438.369	675.671
		341.282	65.1632			440.048	280.284			440.048	345.012			440.048	432.801			440.048	685.328
		342.97	57.5442			441.727	274.513			441.727	337.105			441.727	431.632			441.727	697.855
		344.657	50.2547			443.405	259.527			443.405	331.955			443.405	426.831			443.405	718.294
		346.344	51.0042			445.084	253.202			445.084	347.384			445.084	447.573			445.084	717.41
		348.031	54.9041			446.763	270.063			446.763	356.453			446.763	463.453			446.763	753.146
		349.719	44.4695			448.441	283.018			448.441	364.422			448.441	463			448.441	777.596
		351.406	30.1848			450.12	275.682			450.12	374.773			450.12	451.035			450.12	777.636
		353.093	55.4881			451.799	281.137			451.799	366.821			451.799	452.052			451.799	780.429
		354.781	68.7492			453.477	299.319			453.477	369.375			453.477	483.125			453.477	759.576
		356.468	63.1303			455.156	296.556			455.156	400.379			455.156	486.046			455.156	761.11
		358.155	74.1357			456.835	298.476			456.835	389.714			456.835	462.333			456.835	770.048
		359.843	40.2501			458.513	322.541			458.513	390.879			458.513	459.803			458.513	741.054
		361.53	35.7597			460.192	346.083			460.192	384.224			460.192	474.459			460.192	832.629
		363.217	59.5394			461.871	315.599			461.871	375.74			461.871	493.168			461.871	809.537
		364.904	52.642			463.549	322.68			463.549	404.356			463.549	524.638			463.549	856.032
		366.592	36.0696			465.228	340.716			465.228	387.269			465.228	461.986			465.228	803.821
		368.279	39.221			466.906	326.03			466.906	382.322			466.906	490.939			466.906	829.197
		369.966	16.2237			468.585	353.33			468.585	401.477			468.585	492.115			468.585	822.147
		371.654	1.79899			470.264	350.311			470.264	404.836			470.264	477.786			470.264	803.442
		373.341	11.7785			471.942	342.71			471.942	410.504			471.942	499.374			471.942	832.237
		375.028	46.1289			473.621	343.212			473.621	412.737			473.621	556.872			473.621	855.745
		376.715	41.9192			475.3	352.943			475.3	410.936			475.3	541.981			475.3	827.293
		378.403	18.364			476.978	355.083			476.978	413.835			476.978	494.404			476.978	806.248
		380.09	28.0335			478.657	343.376			478.657	395.342			478.657	500.79			478.657	823.068
		381.777	35.8567			480.336	349.543			480.336	404.836			480.336	529.918			480.336	841.334
		383.465	48.2014			482.014	349.161			482.014	416.614			482.014	537.04			482.014	828.722
		385.152	22.002			483.693	341.895			483.693	408.89			483.693	524.21			483.693	809.775
		386.839	29.3631			485.372	347.603			485.372	417.543			485.372	504.06			485.372	814.543
		388.526	42.8071			487.05	335.485			487.05	424.813			487.05	508.4			487.05	830.536
		390.214	37.7496			488.729	316.414			488.729	422.432			488.729	537.189			488.729	828.438
		391.901	19.9939			490.408	327.598			490.408	430.674			490.408	526.638			490.408	810.107
		393.588	13.4291			492.086	340.898			492.086	420.275			492.086	512.135			492.086	825.519
		395.276	20.2376			493.765	327.88			493.765	430.12			493.765	524.961			493.765	817.759
		396.963	23.0782			495.444	321.213			495.444	436.675			495.444	509.9			495.444	826.663
		398.65	50.0202			497.122	317.183			497.122	441.206			497.122	516.405			497.122	825.389
		400.337	54.266			498.801	347.4			498.801	429.3			498.801	507.44			498.801	844.52
		402.025	43.7111			500.48	318.812			500.48	395.947			500.48	480.757			500.48	821.649
		403.712	39.349			502.158	353.231			502.158	439.502			502.158	525.43			502.158	865.502
		405.399	36.1709			503.837	304.05			503.837	446.522			503.837	544.849			503.837	799.439
		407.087	22.9543			505.516	312.029			505.516	431.971			505.516	524.456			505.516	797.515
		408.774	35.3904			507.194	325.266			507.194	428.21			507.194	540.532			507.194	828.219
		410.461	48.4283			508.873	322.794			508.873	442.131			508.873	580.957			508.873	828.562
		412.148	48.346			510.552	315.412			510.552	434.426			510.552	559.469			510.552	839.273
		413.836	63.7898			512.23	327.384			512.23	444.038			512.23	527.346			512.23	836.5
		415.523	21.3737			513.909	333.174			513.909	441.654			513.909	530.172			513.909	842.954
		417.21	0			515.588	343.275			515.588	463.75			515.588	537.436			515.588	837.034
		418.898	0.254855			517.266	346.285			517.266	468.856			517.266	546.871			517.266	856.613
		420.585	7.7437			518.945	345.755			518.945	452.525			518.945	556.476			518.945	874.49
		422.272	32.5815			520.623	352.725			520.623	453.293			520.623	552.257			520.623	868.312
		423.959	18.8689			522.302	349.198			522.302	464.283			522.302	536.33			522.302	884.057
		425.647	43.6369			523.981	345.836			523.981	468.014			523.981	539.882			523.981	900
		427.334	27.2603			525.659	353.404			525.659	451.794			525.659	570.007			525.659	902.097
		429.021	24.7937			527.338	344.744			527.338	464.534			527.338	558.301			527.338	900.097
		430.709	49.9938			529.017	344.213			529.017	469			529.017	564.787			529.017	881.063
		432.396	91.0507			530.695	346.529			530.695	463.733			530.695	562.301			530.695	883.301
		434.083	100.33			532.374	358.45			532.374	444.865			532.374	557.433			532.374	876.271
		435.771	88.4103			534.053	386.992			534.053	489.741			534.053	581.586			534.053	889.518
		437.458	108.356			535.731	365.993			535.731	466.117			535.731	588.538			535.731	939.372
		439.145	75.0666			537.41	388.982			537.41	491.98			537.41	600.99			537.41	947.993
		440.832	57.3454			539.089	399.531			539.089	500.616			539.089	604.829			539.089	905.876
		442.52	84.9698			540.767	369.82			540.767	522.949			540.767	595.855			540.767	879.307
		444.207	97.4226			542.446	383.585			542.446	479.61			542.446	631.661			542.446	911.042
		445.894	84.1907			544.125	395.147			544.125	493.788			544.125	652.799			544.125	941.777
		447.582	77.24			545.803	384.355			545.803	495.629			545.803	615.695			545.803	892.47
		449.269	107.686			547.482	419.212			547.482	499.495			547.482	599.006			547.482	922.955
		450.956	103.786			549.161	417.849			549.161	498.877			549.161	621.057			549.161	943.661
		452.643	84.617			550.839	430.664			550.839	517.33			550.839	613.669			550.839	910.672
		454.331	78.1362			552.518	453.147			552.518	540.773			552.518	605			552.518	919.92
		456.018	101.518			554.197	459.829			554.197	524.986			554.197	609.1			554.197	943.614
		457.705	112.765			555.875	438.269			555.875	516.183			555.875	651.825			555.875	946.818
		459.393	120.051			557.554	442.739			557.554	508.339			557.554	679.439			557.554	956.122
		461.08	99.083			559.233	445.37			559.233	504.712			559.233	665.616			559.233	961.411
		462.767	167.567			560.911	435.492			560.911	503.38			560.911	630.888			560.911	942.231
		464.454	105.917			562.59	439.82			562.59	483.843			562.59	617.047			562.59	923.072
		466.142	119.783			564.269	427.886			564.269	493.08			564.269	637.574			564.269	946.314
		467.829	130.047			565.947	446.064			565.947	514.307			565.947	623.986			565.947	985.557
		469.516	147.9			567.626	455.831			567.626	520.901			567.626	639.854			567.626	954.758
		471.204	104.787			569.305	448.638			569.305	537.918			569.305	632.394			569.305	937.524
		472.891	112.424			570.983	471.264			570.983	532.028			570.983	621.846			570.983	941.991
		474.578	127.701			572.662	429.237			572.662	491.56			572.662	598.322			572.662	918.595
		476.265	115.304			574.341	423.514			574.341	480.057			574.341	591.743			574.341	886.658
		477.953	119.878			576.019	412.99			576.019	496.076			576.019	611.02			576.019	914.391
		479.64	121.824			577.698	423.586			577.698	496.851			577.698	586.702			577.698	906.33
		481.327	102.042			579.377	387.018			579.377	493.002			579.377	579.004			579.377	889.008
		483.015	96.2139			581.055	427.406			581.055	466.063			581.055	579.962			581.055	889.962
		484.702	106.779			582.734	394.785			582.734	457.602			582.734	583.699			582.734	855.785
		486.389	122.55			584.412	397.325			584.412	464.988			584.412	594.651			584.412	891.165
		488.076	140.457			586.091	394.598			586.091	477.908			586.091	572.183			586.091	882.39
		489.764	120.672			587.77	375.282			587.77	472.676			587.77	591.601			587.77	907.67
		491.451	70.3957			589.448	341.467			589.448	464.783			589.448	555.809			589.448	858.043
		493.138	89.209			591.127	353			591.127	448.926			591.127	553.63			591.127	847.185
		494.826	83.0177			592.806	371.976			592.806	454.567			592.806	566.158			592.806	863.089
		496.513	81.093			594.484	364.969			594.484	442.29			594.484	562.648			594.484	869
		498.2	78.3595			596.163	350.778			596.163	446.65			596.163	557.103			596.163	872.162
		499.888	84.1574			597.842	327.5			597.842	424.162			597.842	548.242			597.842	871.016
		501.575	103.869			599.52	322.857			599.52	430.377			599.52	522.235			599.52	823.542
		503.262	115.185			601.199	320.061			601.199	434.699			601.199	514.939			601.199	814.817
		504.949	102.922			602.878	326.228			602.878	404.791			602.878	520.547			602.878	826.244
		506.637	108.578			604.556	343.278			604.556	399.934			604.556	514.355			604.556	819.378
		508.324	86.0681			606.235	330.011			606.235	428.568			606.235	518.836			606.235	822.372
		510.011	76.4281			607.914	313.019			607.914	445.753			607.914	529.842			607.914	810.981
		511.699	85.2421			609.592	323.112			609.592	430.903			609.592	529.76			609.592	835.738
		513.386	86.4659			611.271	320.312			611.271	417.592			611.271	523.764			611.271	876.892
		515.073	93.8211			612.95	309.697			612.95	407.92			612.95	511.678			612.95	825.763
		516.76	86.7724			614.628	320.002			614.628	385.016			614.628	521.485			614.628	817.778
		518.448	84.2032			616.307	320.834			616.307	418.466			616.307	493			616.307	862.335
		520.135	57.7125			617.986	312.268			617.986	426.974			617.986	493.366			617.986	832.098
		521.822	70.0085			619.664	309.299			619.664	405.11			619.664	500.685			619.664	834.307
		523.51	136.153			621.343	312.513			621.343	382.535			621.343	527.647			621.343	816.905
		525.197	121.315			623.022	323.417			623.022	383.748			623.022	489.499			623.022	797.168
		526.884	91.6944			624.7	316.798			624.7	434.689			624.7	517.403			624.7	758.881
		528.571	134.597			626.379	313.071			626.379	409.965			626.379	525.053			626.379	832.372
		530.259	171.397			628.058	316.945			628.058	408.027			628.058	527.959			628.058	852.713
		531.946	189.453			629.736	308.414			629.736	397.506			629.736	522.276			629.736	841.552
		533.633	144.544			631.415	330.124			631.415	389.625			631.415	524.765			631.415	825.329
		535.321	83.2988			633.094	335.559			633.094	403.238			633.094	522.33			633.094	807.093
		537.008	98.0252			634.772	340.29			634.772	402.426			634.772	544.308			634.772	823.876
		538.695	166.503			636.451	337.694			636.451	370.597			636.451	534.778			636.451	844.354
		540.382	101.052			638.13	339.388			638.13	392.652			638.13	530.408			638.13	862.326
		542.07	119.405			639.808	362.181			639.808	415.297			639.808	512.408			639.808	826.993
		543.757	156.942			641.487	362.396			641.487	413.396			641.487	500.396			641.487	856.823
		545.444	142.901			643.165	333.996			643.165	411			643.165	524.004			643.165	853.024
		547.132	174.406			644.844	318.295			644.844	413.688			644.844	521.558			644.844	849.033
		548.819	163.391			646.523	331.415			646.523	427.203			646.523	553.537			646.523	857.423
		550.506	147.712			648.201	342.449			648.201	422.366			648.201	552.957			648.201	850.591
		552.193	146.341			649.88	345.164			649.88	427.806			649.88	539.582			649.88	848.075
		553.881	144.605			651.559	355.938			651.559	434.792			651.559	531.719			651.559	867.563
		555.568	160.871			653.237	362.431			653.237	431.431			653.237	541.732			653.237	839.694
		557.255	149.096			654.916	344.706			654.916	424.075			654.916	557			654.916	836.563
		558.943	160.398			656.595	337.75			656.595	414.75			656.595	545.393			656.595	854.358
		560.63	159.969			658.273	350.74			658.273	404.04			658.273	535.915			658.273	829.65
		562.317	169.718			659.952	351.375			659.952	394.594			659.952	541.406			659.952	845.941
		564.005	160.152			661.631	347.488			661.631	395.134			661.631	543.89			661.631	852.292
		565.692	132.18			663.309	346.397			663.309	402.24			663.309	539.315			663.309	812.794
		567.379	150.359			664.988	364.394			664.988	422.583			664.988	543.921			664.988	840.77
		569.066	164.279			666.667	395.537			666.667	435.636			666.667	579.318			666.667	872.905
		570.754	149.727			668.345	388.552			668.345	410.082			668.345	559.777			668.345	853.098
		572.441	151.713			670.024	390.622			670.024	405.321			670.024	538.897			670.024	891.532
		574.128	138.112			671.703	421.503			671.703	412.647			671.703	547.515			671.703	837.455
		575.816	130.31			673.381	401.57			673.381	399.269			673.381	558.462			673.381	823.441
		577.503	119.946			675.06	419.05			675.06	395.534			675.06	561.739			675.06	882.099
		579.19	128.013			676.739	401.847			676.739	391.335			676.739	538.748			676.739	846.029
		580.877	101.486			678.417	398.181			678.417	384.079			678.417	505.652			678.417	823.589
		582.565	113.608			680.096	435.15			680.096	419.475			680.096	525.924			680.096	858.899
		584.252	85.3278			681.775	435.407			681.775	411.118			681.775	488.627			681.775	797.4
		585.939	127.022			683.453	404.41			683.453	373.681			683.453	501.387			683.453	823.793
		587.627	128.939			685.132	421.934			685.132	360.051			685.132	517.938			685.132	772.194
		589.314	130.417			686.811	445.309			686.811	352.23			686.811	493.719			686.811	773.942
		591.001	141.462			688.489	433.712			688.489	363.342			688.489	521.356			688.489	791.959
		592.688	92.1102			690.168	452.305			690.168	367.677			690.168	515.646			690.168	795.758
		594.376	110.057			691.846	404.793			691.846	376.947			691.846	469.372			691.846	787.053
		596.063	122.151			693.525	406.823			693.525	380.608			693.525	475.301			693.525	739.929
		597.75	85.0392			695.204	396.171			695.204	370.016			695.204	454.188			695.204	786.229
		599.438	131.646			696.883	409.578			696.883	340.123			696.883	473.777			696.883	757.464
		601.125	119.641			698.561	417.77			698.561	372.951			698.561	445.613			698.561	743.435
		602.812	96.2468			700.24	382.762			700.24	342.136			700.24	423.122			700.24	734.29
		604.499	43.9078			701.918	371.253			701.918	341.2			701.918	430.2			701.918	750.667
		606.187	65.5455			703.597	366.662			703.597	339.938			703.597	425.323			703.597	746.154
		607.874	89.8412			705.276	351.716			705.276	331.708			705.276	435.284			705.276	737.106
		609.561	103.396			706.954	337.89			706.954	317.51			706.954	431.538			706.954	725.538
		611.249	110.878			708.633	318.344			708.633	307.434			708.633	423.086			708.633	715.781
		612.936	94.7092			710.312	325.734			710.312	311.293			710.312	397.085			710.312	694.749
		614.623	92.02			711.99	330.15			711.99	308.938			711.99	397.549			711.99	717.949
		616.31	106.236			713.669	310.077			713.669	316.671			713.669	423.339			713.669	722.494
		617.998	107.515			715.348	300.804			715.348	319.391			715.348	399.104			715.348	719.535
		619.685	138.375			717.026	299.23			717.026	313.923			717.026	386.617			717.026	725.384
		621.372	155.752			718.705	291.87			718.705	301.127			718.705	391.74			718.705	711.611
		623.06	116.314			720.384	279.105			720.384	278.14			720.384	390.918			720.384	680.728
		624.747	101.649			722.062	280.863			722.062	282.058			722.062	388.554			722.062	685.088
		626.434	122.865			723.741	283.087			723.741	300.451			723.741	380.703			723.741	682.713
		628.121	130.992			725.42	278.724			725.42	282.977			725.42	389.579			725.42	668.027
		629.809	119.755			727.098	273.1			727.098	263.077			727.098	390.477			727.098	684.992
		631.496	115.369			728.777	250.387			728.777	271.323			728.777	374.806			728.777	648.87
		633.183	147.152			730.456	253.564			730.456	280.128			730.456	377.82			730.456	638.977
		634.871	168.56			732.134	256.273			732.134	276.223			732.134	390.331			732.134	663.187
		636.558	148.981			733.813	249.101			733.813	258.823			733.813	371.025			733.813	663.317
		638.245	119.48			735.492	240.391			735.492	278.477			735.492	366.87			735.492	695.789
		639.933	143.04			737.17	239.285			737.17	287.016			737.17	357.731			737.17	648.984
		641.62	117.767			738.849	241.853			738.849	275.676			738.849	345.941			738.849	654.764
		643.307	138.679			740.528	243.82			740.528	271.511			740.528	345.446			740.528	635.662
		644.994	132.004			742.206	237.604			742.206	264.37			742.206	353.901			742.206	618.405
		646.682	130.751			743.885	246.714			743.885	249.929			743.885	355.357			743.885	625.295
		648.369	98.2772			745.564	235.306			745.564	264.521			745.564	346.947			745.564	591.197
		650.056	136.943			747.242	238.482			747.242	248.525			747.242	337.161			747.242	642.518
		651.744	105.343			748.921	224.515			748.921	266.445			748.921	336.414			748.921	653.07
		653.431	146.363			750.6	214.046			750.6	271.345			750.6	352.744			750.6	639.916
		655.118	109.791			752.278	201.784			752.278	281.957			752.278	331.112			752.278	623.647
		656.805	150.278			753.957	209.212			753.957	242.28			753.957	331.348			753.957	608.355
		658.493	141.44			755.635	220.245			755.635	246.133			755.635	324.849			755.635	639.037
		660.18	151.863			757.314	210.826			757.314	259.768			757.314	323.116			757.314	616.275
		661.867	98.1257			758.993	207.288			758.993	256.198			758.993	325.04			758.993	636.169
		663.555	94.5026			760.671	190.516			760.671	260.978			760.671	325.843			760.671	616
		665.242	123.322			762.35	212.929			762.35	259.962			762.35	319.044			762.35	616.115
		666.929	140.709			764.029	200.161			764.029	253.087			764.029	326.901			764.029	636.739
		668.616	108.938			765.707	225.246			765.707	261.739			765.707	313.406			765.707	586.509
		670.304	120.44			767.386	234.592			767.386	258.182			767.386	301.545			767.386	563.044
		671.991	127.774			769.065	202.156			769.065	269.261			769.065	310.384			769.065	598.598
		673.678	130.657			770.743	200.921			770.743	234.07			770.743	307.315			770.743	601
		675.366	140.779			772.422	222.729			772.422	250.013			772.422	308.811			772.422	596.473
		677.053	137.026			774.101	209.875			774.101	243.103			774.101	287.647			774.101	593.331
		678.74	145.185			775.779	196.635			775.779	223.641			775.779	295.491			775.779	549.287
		680.427	121.809			777.458	194.142			777.458	243.307			777.458	300.432			777.458	561.875
		682.115	106.737			779.137	203.269			779.137	241.944			779.137	287.517			779.137	559.944
		683.802	122.466			780.815	172.717			780.815	241.828			780.815	289.139			780.815	559.828
		685.489	114.514			782.494	196.082			782.494	250.13			782.494	303.009			782.494	550.244
		687.177	100.882			784.173	198.209			784.173	233.635			784.173	302.008			784.173	569.559
		688.864	110.67			785.851	196.217			785.851	232.916			785.851	287.686			785.851	560.12
		690.551	132.324			787.53	191.388			787.53	243.993			787.53	275.544			787.53	556.769
		692.238	121.838			789.209	181.698			789.209	231.151			789.209	308.472			789.209	553.226
		693.926	102.422			790.887	180.482			790.887	224.518			790.887	302.959			790.887	577.191
		695.613	82.4267			792.566	184.636			792.566	226.182			792.566	291.909			792.566	559.091
		697.3	51.5515			794.245	179.576			794.245	230.569			794.245	292.141			794.245	551.141
		698.988	55.0551			795.923	181.198			795.923	234.099			795.923	295.799			795.923	566.694
		700.675	67.8644			797.602	186.431			797.602	228.137			797.602	283.275			797.602	542.118
		702.362	109.899			799.281	194.06			799.281	235.774			799.281	295.181			799.281	556.954
		704.049	104.95			800.959	195.018			800.959	253.552			800.959	294.751			800.959	576.285
		705.737	68.8883
		707.424	75.203
		709.111	81.2902
		710.799	100.092
		712.486	54.0651
		714.173	72.3203
		715.861	69.7533
		717.548	94.0158
		719.235	111.366
		720.922	41.1685
		722.61	86.6572
		724.297	93.9157
		725.984	67.1992
		727.672	58.3106
		729.359	26.1703
		731.046	40.4942
		732.733	61.5048
		734.421	85.8032
		736.108	73.8819
		737.795	54.7349
		739.483	109.939
		741.17	61.6686
		742.857	56.7323
		744.544	62.3503
		746.232	51.5118
		747.919	72.9019
		749.606	102.103
		751.294	70.9394
		752.981	67.0126
		754.668	64.4806
		756.355	35.0653
		758.043	12.52
		759.73	72.4042
		761.417	107.466
		763.105	40.6757
		764.792	10.8043
		766.479	54.607
		768.167	42.1829
		769.854	29.4199
		771.541	26.3183
		773.228	66.5208
		774.916	21.247
		776.603	40.687
		778.29	33.0453
		779.977	26.6816
		781.665	20.6945
		783.352	43.1078
		785.039	60.0952
		786.727	75.677
		788.414	63.0609
		790.101	14.7967
		791.789	0.0507862
		793.476	61.3414
		795.163	62.1601
		796.85	29.0571
		798.538	29.7948
		800.225	17.7743

## Sheet: Figure 2b
Figure 2b Raman spectra of the NiFe hydroxide
		Raman Shift / cm-1	Intensity			Raman Shift / cm-1	Intensity			Raman Shift / cm-1	Intensity			Raman Shift / cm-1	Intensity			Raman Shift / cm-1	Intensity
	as-synthesized	200	137.875		66 mV	200	629.999		166 mV	200	1226.37		266 mV	200	434.5		366 mV	200	5.75966
		201.679	137.465			201.679	637.419			201.679	1347.21			201.679	430.675			201.679	0
		203.357	146.693			203.357	645.723			203.357	1331.52			203.357	424.215			203.357	28.4037
		205.036	133.632			205.036	654.912			205.036	1396.06			205.036	466.776			205.036	7.76724
		206.715	132.814			206.715	650.301			206.715	1290.02			206.715	443.505			206.715	9.83803
		208.393	134.473			208.393	651.946			208.393	1275.78			208.393	420.059			208.393	-0.296816
		210.072	133.021			210.072	647.063			210.072	1324.2			210.072	423.895			210.072	0.826677
		211.751	130.252			211.751	657.4			211.751	1337.1			211.751	434.826			211.751	8.59054
		213.429	132.541			213.429	651.318			213.429	1303.19			213.429	435.459			213.429	11.6387
		215.108	134.712			215.108	636			215.108	1301.04			215.108	436.293			215.108	5.79022
		216.787	133			216.787	626.828			216.787	1330.18			216.787	443.058			216.787	-0.202347
		218.465	129.403			218.465	612.49			218.465	1330.81			218.465	434.763			218.465	1.25958
		220.144	127.01			220.144	622.605			220.144	1344.4			220.144	411.805			220.144	0.734053
		221.823	152.131			221.823	644.358			221.823	1341.87			221.823	427			221.823	2.12985
		223.501	132.048			223.501	694.207			223.501	1364.64			223.501	427.145			223.501	1.53923
		225.18	132.973			225.18	659.985			225.18	1281.39			225.18	429.92			225.18	-6.06431
		226.859	135.695			226.859	643.726			226.859	1311.35			226.859	406.639			226.859	6.99592
		228.537	133.532			228.537	691.368			228.537	1329.81			228.537	411.405			228.537	-2.38148
		230.216	140.48			230.216	647.393			230.216	1361.43			230.216	409.26			230.216	-4.88943
		231.894	143.673			231.894	666.68			231.894	1372.35			231.894	389.833			231.894	3.65371
		233.573	141.009			233.573	679.018			233.573	1376.59			233.573	395.358			233.573	-1.27166
		235.252	142.145			235.252	653.509			235.252	1360.65			235.252	413.387			235.252	0.88375
		236.93	139.153			236.93	657.387			236.93	1328.26			236.93	403.01			236.93	1.09601
		238.609	136.505			238.609	675.114			238.609	1327.02			238.609	384.754			238.609	-2.28193
		240.288	141.585			240.288	646.134			240.288	1373.9			240.288	407.298			240.288	10.5035
		241.966	140.563			241.966	624.422			241.966	1402.05			241.966	438.612			241.966	19.5887
		243.645	152.457			243.645	637.078			243.645	1367.77			243.645	423.777			243.645	20.1607
		245.324	132.677			245.324	645.102			245.324	1385.75			245.324	456.876			245.324	7.58849
		247.002	129.028			247.002	669.021			247.002	1416.92			247.002	410.097			247.002	11.1288
		248.681	132.737			248.681	671.802			248.681	1405.79			248.681	423.078			248.681	20.1951
		250.36	139.893			250.36	677.17			250.36	1390.35			250.36	386.951			250.36	23.2316
		252.038	143.368			252.038	685.892			252.038	1426.67			252.038	406.255			252.038	19.4938
		253.717	145.432			253.717	686.568			253.717	1450.61			253.717	423.026			253.717	27.5441
		255.396	131.193			255.396	680.206			255.396	1443.77			255.396	414.768			255.396	23.9453
		257.074	131.007			257.074	679.86			257.074	1422.7			257.074	428.588			257.074	11.2411
		258.753	144.494			258.753	677.004			258.753	1420.49			258.753	434.008			258.753	6.61119
		260.432	146.87			260.432	692.519			260.432	1431.56			260.432	401.771			260.432	-1.42625
		262.11	137.151			262.11	715.371			262.11	1444.61			262.11	385.888			262.11	3.00249
		263.789	136.268			263.789	709.561			263.789	1463.14			263.789	415.553			263.789	28.1613
		265.468	144.023			265.468	717.489			265.468	1472.8			265.468	425.299			265.468	17.5878
		267.146	134.134			267.146	721.441			267.146	1498.28			267.146	415.314			267.146	41.4405
		268.825	141.568			268.825	712.853			268.825	1495.52			268.825	394.421			268.825	33.7268
		270.504	149			270.504	723.991			270.504	1437.04			270.504	412.987			270.504	25.1586
		272.182	149			272.182	707.277			272.182	1507.61			272.182	389.774			272.182	26.8079
		273.861	155.87			273.861	719.74			273.861	1555.94			273.861	428.362			273.861	17.2945
		275.54	145.958			275.54	725.155			275.54	1548.8			275.54	426.324			275.54	18.6867
		277.218	143.719			277.218	742.534			277.218	1522.72			277.218	422.562			277.218	22.1979
		278.897	152.429			278.897	770.398			278.897	1499.09			278.897	418.11			278.897	21.8168
		280.576	150.058			280.576	738.614			280.576	1512.4			280.576	403.274			280.576	24.3753
		282.254	155.182			282.254	729.401			282.254	1552.44			282.254	407.746			282.254	29.7492
		283.933	160.161			283.933	754.079			283.933	1564.12			283.933	423.639			283.933	25.0062
		285.612	153.258			285.612	762.08			285.612	1582.38			285.612	421.808			285.612	19.725
		287.29	151.698			287.29	772.017			287.29	1631.16			287.29	409.078			287.29	25.2545
		288.969	150.071			288.969	780.625			288.969	1626.7			288.969	402.089			288.969	21.3191
		290.647	148.145			290.647	785.018			290.647	1669.38			290.647	406.545			290.647	23.9532
		292.326	152.761			292.326	779.333			292.326	1652.57			292.326	396.191			292.326	29.4805
		294.005	141.515			294.005	773.732			294.005	1621.33			294.005	417.325			294.005	19.7888
		295.683	159.222			295.683	798.895			295.683	1666.99			295.683	428.509			295.683	3.92664
		297.362	157.326			297.362	789.305			297.362	1656.52			297.362	426.326			297.362	57.0781
		299.041	149.597			299.041	769.903			299.041	1618.81			299.041	430.936			299.041	39.3386
		300.719	157.814			300.719	792.421			300.719	1614.77			300.719	404.824			300.719	37.4501
		302.398	157.562			302.398	789.999			302.398	1597.44			302.398	402.188			302.398	31.2816
		304.077	162.824			304.077	793.686			304.077	1589			304.077	433.538			304.077	37.5651
		305.755	152.058			305.755	787.379			305.755	1621.1			305.755	427.204			305.755	32.6058
		307.434	146.325			307.434	779.946			307.434	1640.67			307.434	418.218			307.434	21.1691
		309.113	157.199			309.113	796.696			309.113	1633.16			309.113	423.961			309.113	22.7024
		310.791	159.113			310.791	823.361			310.791	1646.49			310.791	416.647			310.791	27.5049
		312.47	150.278			312.47	817.488			312.47	1654.34			312.47	422.89			312.47	22.1759
		314.149	147.765			314.149	773.117			314.149	1594.76			314.149	439.117			314.149	20.4862
		315.827	156.307			315.827	764.003			315.827	1554.92			315.827	434.462			315.827	39.1645
		317.506	166.538			317.506	735.397			317.506	1598.72			317.506	425.56			317.506	30.3382
		319.185	141.424			319.185	781			319.185	1656.51			319.185	421.357			319.185	48.3711
		320.863	159.18			320.863	781			320.863	1593.89			320.863	436.309			320.863	22.6202
		322.542	137.712			322.542	763.17			322.542	1610.61			322.542	409.363			322.542	27.1767
		324.221	146.569			324.221	759.347			324.221	1613			324.221	429.139			324.221	29.8968
		325.899	147.477			325.899	747.579			325.899	1600.82			325.899	433.239			325.899	30.6606
		327.578	139.337			327.578	758.629			327.578	1564.26			327.578	421.854			327.578	12.9653
		329.257	141.688			329.257	746.04			329.257	1599.3			329.257	435.96			329.257	18.7664
		330.935	146.703			330.935	723.081			330.935	1655.24			330.935	434.514			330.935	42.8028
		332.614	156.555			332.614	735.64			332.614	1646.81			332.614	426.51			332.614	34.6951
		334.293	152.704			334.293	773.248			334.293	1625.9			334.293	419.217			334.293	23.968
		335.971	144.504			335.971	778.242			335.971	1642			335.971	420.381			335.971	38.4149
		337.65	153.574			337.65	744.838			337.65	1662.28			337.65	438.82			337.65	34.4849
		339.329	145.257			339.329	739.903			339.329	1678.06			339.329	426.318			339.329	16.0084
		341.007	145.581			341.007	770.603			341.007	1636.9			341.007	407.978			341.007	18.0267
		342.686	157.484			342.686	758.305			342.686	1562.53			342.686	432.058			342.686	37.1409
		344.365	159.725			344.365	747.217			344.365	1668.06			344.365	447.348			344.365	24.095
		346.043	139.109			346.043	766.896			346.043	1668.99			346.043	452.97			346.043	5.77221
		347.722	153.917			347.722	794.969			347.722	1600.01			347.722	473.511			347.722	3.29504
		349.4	145.433			349.4	724.814			349.4	1648.05			349.4	455.866			349.4	15.6869
		351.079	148.036			351.079	726.917			351.079	1639.85			351.079	435.24			351.079	24.3884
		352.758	144.53			352.758	728.51			352.758	1656.86			352.758	434.725			352.758	30.0747
		354.436	155.294			354.436	749.172			354.436	1678.34			354.436	443.513			354.436	24.2561
		356.115	157.274			356.115	753.41			356.115	1677.55			356.115	445.137			356.115	18.7043
		357.794	145.491			357.794	756.153			357.794	1655.66			357.794	446.797			357.794	10.3369
		359.472	144.969			359.472	749.551			359.472	1659.42			359.472	443.524			359.472	23.4467
		361.151	150.691			361.151	754.583			361.151	1690.53			361.151	434.945			361.151	31.5387
		362.83	145.995			362.83	779.005			362.83	1714.39			362.83	427.995			362.83	16.7426
		364.508	143.522			364.508	778.01			364.508	1733.51			364.508	431.828			364.508	18.4434
		366.187	149.763			366.187	769.833			366.187	1763.19			366.187	459.141			366.187	19.6058
		367.866	152.968			367.866	788.067			367.866	1788.25			367.866	483.387			367.866	5.81214
		369.544	156.467			369.544	803.269			369.544	1755.87			369.544	481.006			369.544	21.1538
		371.223	152.272			371.223	792.218			371.223	1757.62			371.223	455.291			371.223	19.8475
		372.902	143.113			372.902	795.352			372.902	1791.1			372.902	459.214			372.902	31.1948
		374.58	151.573			374.58	821.671			374.58	1798.62			374.58	475.193			374.58	16.5765
		376.259	139.502			376.259	781.043			376.259	1824.89			376.259	475.107			376.259	25.166
		377.938	147.174			377.938	800.185			377.938	1774.63			377.938	445.811			377.938	36.6696
		379.616	155.197			379.616	839.86			379.616	1797.31			379.616	450.071			379.616	37.5348
		381.295	152.708			381.295	817.095			381.295	1861.36			381.295	485.19			381.295	31.0685
		382.974	160.186			382.974	864.366			382.974	1861.35			382.974	482.908			382.974	32.2095
		384.652	166.194			384.652	854.198			384.652	1873.29			384.652	475.597			384.652	24.7967
		386.331	165.923			386.331	838.382			386.331	1905.69			386.331	475.462			386.331	5.85397
		388.01	160.678			388.01	831.231			388.01	1869.09			388.01	467.796			388.01	0
		389.688	158.534			389.688	827.205			389.688	1843.99			389.688	455.776			389.688	21.9193
		391.367	160.18			391.367	837.079			391.367	1854.06			391.367	459.465			391.367	35.2847
		393.046	160.671			393.046	814.023			393.046	1807.34			393.046	465.905			393.046	19.5622
		394.724	173.959			394.724	810.207			394.724	1845.82			394.724	448.454			394.724	18.3262
		396.403	188.429			396.403	832.662			396.403	1905.34			396.403	472.043			396.403	22.0951
		398.082	182.525			398.082	857.124			398.082	1872.72			398.082	498.124			398.082	34.289
		399.76	161.448			399.76	831.619			399.76	1841.65			399.76	473.533			399.76	12.5542
		401.439	178.924			401.439	827.189			401.439	1802.1			401.439	479.868			401.439	10.0675
		403.117	175.153			403.117	836.618			403.117	1856.78			403.117	473.267			403.117	16.8199
		404.796	163.223			404.796	829.753			404.796	1860.81			404.796	472.094			404.796	29.9224
		406.475	173.89			406.475	797.577			406.475	1931.49			406.475	466.055			406.475	43.2816
		408.153	160.939			408.153	824.5			408.153	1893.27			408.153	484.817			408.153	26.5196
		409.832	180.56			409.832	850.67			409.832	1903.56			409.832	477.484			409.832	39.3662
		411.511	179.469			411.511	844.746			411.511	1941.96			411.511	482.531			411.511	44.4867
		413.189	163.748			413.189	835.249			413.189	1889.11			413.189	493.876			413.189	52.7519
		414.868	170.092			414.868	862.598			414.868	1926.98			414.868	501.984			414.868	33.1081
		416.547	185.135			416.547	871.65			416.547	1926.95			416.547	503.973			416.547	33.8166
		418.225	190.917			418.225	861.292			418.225	1893.46			418.225	494.29			418.225	43.2884
		419.904	194.018			419.904	852.293			419.904	1918.79			419.904	484			419.904	33.8204
		421.583	195.955			421.583	839.53			421.583	1935.82			421.583	487.833			421.583	39.943
		423.261	191.356			423.261	851.231			423.261	1951.91			423.261	496.175			423.261	40.2763
		424.94	187.637			424.94	856.363			424.94	1927.81			424.94	499.719			424.94	29.736
		426.619	189.895			426.619	857.619			426.619	1991.45			426.619	509.029			426.619	53.4783
		428.297	164.306			428.297	897.78			428.297	1971.44			428.297	541.437			428.297	47.8887
		429.976	173.077			429.976	886.941			429.976	2000.46			429.976	548.373			429.976	30.75
		431.655	174.277			431.655	933.238			431.655	1993.31			431.655	517.277			431.655	22.0903
		433.333	185.629			433.333	902.021			433.333	1964.93			433.333	528.629			433.333	39.2704
		435.012	185.084			435.012	921.159			435.012	2007.98			435.012	545.493			435.012	24.4022
		436.691	204.843			436.691	892.804			436.691	2040.47			436.691	534.922			436.691	57.6412
		438.369	202.329			438.369	910.686			438.369	2066.88			438.369	540.292			438.369	57.6123
		440.048	198.729			440.048	915.243			440.048	2051.56			440.048	526.101			440.048	74.6061
		441.727	191.664			441.727	899.513			441.727	2064.71			441.727	551.974			441.727	77.7723
		443.405	202.687			443.405	939.925			443.405	2132.31			443.405	539.582			443.405	61.7503
		445.084	204.606			445.084	987.775			445.084	2153.81			445.084	577.544			445.084	59.886
		446.763	198.811			446.763	1005.74			446.763	2174.37			446.763	601.6			446.763	66.7815
		448.441	203.936			448.441	1008			448.441	2242.58			448.441	600.927			448.441	63.2518
		450.12	218.534			450.12	989.387			450.12	2262.41			450.12	613.432			450.12	71.5302
		451.799	229.174			451.799	998.103			451.799	2232.13			451.799	622.915			451.799	84.4118
		453.477	223.854			453.477	1039.83			453.477	2258.1			453.477	623.556			453.477	75.6328
		455.156	212.311			455.156	1028.91			455.156	2288.31			455.156	622.821			455.156	68.8955
		456.835	220.143			456.835	1035.29			456.835	2266.29			456.835	654.143			456.835	61.0055
		458.513	222.515			458.513	1015.32			458.513	2281.87			458.513	671.206			458.513	78.5957
		460.192	206.415			460.192	1014.01			460.192	2286.04			460.192	644.497			460.192	97.9892
		461.871	226.63			461.871	1049.95			461.871	2261.6			461.871	636.712			461.871	97.0995
		463.549	211.606			463.549	1029.29			463.549	2267.46			463.549	655.215			463.549	104.352
		465.228	201.164			465.228	1063.46			465.228	2253.22			465.228	660.91			465.228	98.8087
		466.906	216.905			466.906	978.86			466.906	2305.39			466.906	655.386			466.906	80.1592
		468.585	189.67			468.585	979.197			468.585	2271.82			468.585	655.885			468.585	88.762
		470.264	193.525			470.264	944.048			470.264	2217.67			470.264	712.019			470.264	75.962
		471.942	204.435			471.942	994.397			471.942	2185.98			471.942	729.29			471.942	60.7477
		473.621	209.949			473.621	1001.15			473.621	2186.64			473.621	695.611			473.621	70.0137
		475.3	202.745			475.3	963.605			475.3	2232.34			475.3	687.127			475.3	69.817
		476.978	203.474			476.978	946.083			476.978	2198.95			476.978	665.991			476.978	78.0108
		478.657	210.132			478.657	956.805			478.657	2214.45			478.657	667.166			478.657	91.6099
		480.336	201.082			480.336	950.374			480.336	2191.83			480.336	668.333			480.336	84.0877
		482.014	184.587			482.014	977.955			482.014	2154.88			482.014	661			482.014	76.6941
		483.693	188.235			483.693	1014.55			483.693	2202.27			483.693	666.34			483.693	78.1685
		485.372	197.824			485.372	990.738			485.372	2236.11			485.372	678.558			485.372	72.3697
		487.05	194.396			487.05	965.443			487.05	2230			487.05	675.136			487.05	64.9063
		488.729	195.189			488.729	978.751			488.729	2259.81			488.729	647.568			488.729	62.5659
		490.408	192.527			490.408	1002.31			490.408	2257.89			490.408	635			490.408	76.6363
		492.086	195.139			492.086	1023.58			492.086	2244.76			492.086	636.861			492.086	98.9477
		493.765	193.598			493.765	1059.52			493.765	2257.24			493.765	639.362			493.765	96.2276
		495.444	221.538			495.444	1016.8			495.444	2238.92			495.444	616.237			495.444	84.5591
		497.122	209.603			497.122	1031.07			497.122	2328.17			497.122	626.463			497.122	76.9495
		498.801	203.96			498.801	1033.04			498.801	2262.06			498.801	632.68			498.801	67.6233
		500.48	202.054			500.48	1082.59			500.48	2360.21			500.48	617.433			500.48	61.1048
		502.158	227.033			502.158	1103.47			502.158	2342.6			502.158	635.543			502.158	91.6631
		503.837	229			503.837	1043.36			503.837	2379.74			503.837	636.12			503.837	82.7732
		505.516	219.816			505.516	1110.14			505.516	2394.18			505.516	630.155			505.516	67.1781
		507.194	222.738			507.194	1161.33			507.194	2436.27			507.194	632.948			507.194	99.271
		508.873	238.875			508.873	1185.13			508.873	2467.08			508.873	623.587			508.873	98.2639
		510.552	239.11			510.552	1172.54			510.552	2550.84			510.552	631.875			510.552	103.91
		512.23	251.384			512.23	1206.85			512.23	2592.5			512.23	630.462			512.23	102.096
		513.909	271.78			513.909	1253.34			513.909	2634.12			513.909	629.434			513.909	93.0474
		515.588	286.201			515.588	1309.59			515.588	2717.76			515.588	615.779			515.588	97.1776
		517.266	291.52			517.266	1356.07			517.266	2797.25			517.266	641.405			517.266	85.2544
		518.945	299.133			518.945	1378.08			518.945	2855.1			518.945	672.196			518.945	91.8894
		520.623	313.036			520.623	1385.71			520.623	2905.7			520.623	673.605			520.623	104.808
		522.302	329.51			522.302	1416.49			522.302	2978.26			522.302	674.424			522.302	108.782
		523.981	348.493			523.981	1495.47			523.981	3067.17			523.981	670.523			523.981	134.494
		525.659	357.202			525.659	1536.31			525.659	3106.29			525.659	670.115			525.659	115.105
		527.338	359.647			527.338	1509			527.338	3126.62			527.338	657.386			527.338	107.442
		529.017	374.533			529.017	1503.26			529.017	3140.87			529.017	704.384			529.017	116.313
		530.695	356.301			530.695	1480.3			530.695	3125.86			530.695	691			530.695	106.694
		532.374	349.017			532.374	1468.44			532.374	3092.02			532.374	685.025			532.374	115.536
		534.053	356.753			534.053	1447.18			534.053	3101.09			534.053	648.1			534.053	105.788
		535.731	364.462			535.731	1476.16			535.731	3119.41			535.731	692.628			535.731	93.4431
		537.41	352.01			537.41	1341.1			537.41	3013.08			537.41	684.007			537.41	101.258
		539.089	317.535			539.089	1298.88			539.089	2970.88			539.089	695.488			539.089	102.374
		540.767	342.522			540.767	1245.79			540.767	2940.65			540.767	683.196			540.767	83.3631
		542.446	299.61			542.446	1272.42			542.446	2829.76			542.446	661.924			542.446	107.907
		544.125	289.674			544.125	1252.89			544.125	2845.6			544.125	706.396			544.125	111.873
		545.803	285.049			545.803	1235.36			545.803	2818.02			545.803	698.613			545.803	105.703
		547.482	260.024			547.482	1205.03			547.482	2692.12			547.482	696.248			547.482	123.658
		549.161	252.708			549.161	1159.21			549.161	2636.02			549.161	726.01			549.161	126.084
		550.839	250.334			550.839	1139.33			550.839	2601			550.839	700.006			550.839	120.482
		552.518	241.487			552.518	1128.24			552.518	2551.94			552.518	694.147			552.518	119.886
		554.197	235.243			554.197	1142.91			554.197	2542.13			554.197	697.9			554.197	116.686
		555.875	208.905			555.875	1142.27			555.875	2514.54			555.875	691.181			555.875	125.941
		557.554	194.572			557.554	1062.76			557.554	2495.62			557.554	652.61			557.554	147.213
		559.233	206.123			559.233	1036.12			559.233	2489.7			559.233	640.356			559.233	154.983
		560.911	209.021			560.911	1081.43			560.911	2430.99			560.911	661.744			560.911	139.477
		562.59	198.832			562.59	1089.32			562.59	2405.14			562.59	650.603			562.59	114.295
		564.269	185.884			564.269	1087.84			564.269	2450.35			564.269	645.462			564.269	109.048
		565.947	181.843			565.947	1056.24			565.947	2388.04			565.947	632.958			565.947	125.009
		567.626	184.122			567.626	1051.19			567.626	2282.21			567.626	600.46			567.626	117.249
		569.305	176.246			569.305	1060.41			569.305	2364.02			569.305	623.952			569.305	109.221
		570.983	169.1			570.983	994.182			570.983	2315.02			570.983	608.909			570.983	117.836
		572.662	174.34			572.662	979.83			572.662	2359.37			572.662	618.83			572.662	127.358
		574.341	153.657			574.341	995.486			574.341	2410.94			574.341	622.142			574.341	139.155
		576.019	152.523			576.019	1034.34			576.019	2366.21			576.019	569.229			576.019	106.898
		577.698	170.851			577.698	989.256			577.698	2389.28			577.698	572.186			577.698	131.875
		579.377	167.002			579.377	970.009			579.377	2293.05			579.377	576.998			579.377	105.082
		581.055	149.683			581.055	972.886			581.055	2346.87			581.055	542.366			581.055	136.007
		582.734	161.021			582.734	973			582.734	2332.36			582.734	541.925			582.734	104.084
		584.412	147.799			584.412	1012.94			584.412	2327.45			584.412	542.888			584.412	99.751
		586.091	155.357			586.091	937.194			586.091	2290.42			586.091	557.46			586.091	92.0229
		587.77	154.559			587.77	957.18			587.77	2336.9			587.77	557.559			587.77	120.128
		589.448	151.668			589.448	945.57			589.448	2338.12			589.448	511.146			589.448	99.7812
		591.127	151.741			591.127	933.333			591.127	2259.45			591.127	517.259			591.127	99.5423
		592.806	152			592.806	950.021			592.806	2297.11			592.806	523.296			592.806	95.9468
		594.484	147.99			594.484	921.238			594.484	2281.22			594.484	507.627			594.484	92.1025
		596.163	145.368			596.163	930.197			596.163	2263.79			596.163	494.308			596.163	66.2918
		597.842	146.79			597.842	919.742			597.842	2177.08			597.842	501.145			597.842	65.4695
		599.52	146.316			599.52	904.806			599.52	2161.9			599.52	491.164			599.52	73.7736
		601.199	158.146			601.199	897.009			601.199	2231.7			601.199	464.854			601.199	66.2124
		602.878	157.734			602.878	927.25			602.878	2276.74			602.878	433.375			602.878	60.691
		604.556	149.1			604.556	936.563			604.556	2287.81			604.556	442.614			604.556	60.897
		606.235	146.426			606.235	888.481			606.235	2262.54			606.235	465.798			606.235	61.7671
		607.914	142.564			607.914	889.83			607.914	2249.6			607.914	453.247			607.914	69.8346
		609.592	153.704			609.592	910.072			609.592	2277.41			609.592	461.408			609.592	79.4572
		611.271	149.904			611.271	888.898			611.271	2287.64			611.271	466.229			611.271	75.7767
		612.95	142.412			612.95	855.322			612.95	2288.64			612.95	460.479			612.95	70.8198
		614.628	150.499			614.628	855.782			614.628	2235.48			614.628	438.758			614.628	69.2563
		616.307	147.7			616.307	906.119			616.307	2198.28			616.307	451.05			616.307	54.2341
		617.986	145.196			617.986	873.451			617.986	2233.08			617.986	438.143			617.986	65.3024
		619.664	152.906			619.664	869.205			619.664	2279.82			619.664	415.441			619.664	69.1713
		621.343	142.746			621.343	860.513			621.343	2242.03			621.343	434.302			621.343	76.5295
		623.022	154.501			623.022	873			623.022	2265.67			623.022	429.75			623.022	107.029
		624.7	137.597			624.7	882.689			624.7	2273.55			624.7	437.849			624.7	52.7336
		626.379	130.248			626.379	858.585			626.379	2284.37			626.379	435.23			626.379	63.8453
		628.058	143.808			628.058	890.548			628.058	2304.71			628.058	447.822			628.058	92.0866
		629.736	141.138			629.736	868.104			629.736	2255.39			629.736	430.828			629.736	48.752
		631.415	147.453			631.415	904.795			631.415	2257.61			631.415	423.547			631.415	52.3189
		633.094	138.212			633.094	877.745			633.094	2262.45			633.094	378.507			633.094	71.6271
		634.772	128.42			634.772	869.71			634.772	2340.22			634.772	411.611			634.772	83.5306
		636.451	146.834			636.451	839.25			636.451	2252.18			636.451	417.174			636.451	55.4942
		638.13	143.041			638.13	859.264			638.13	2350.38			638.13	388.348			638.13	61.3351
		639.808	141			639.808	870.589			639.808	2385.59			639.808	420.007			639.808	82.9054
		641.487	137.331			641.487	885.941			641.487	2380.4			641.487	414.39			641.487	54.9492
		643.165	147.245			643.165	864.293			643.165	2335.13			643.165	400.269			643.165	80.8057
		644.844	141.919			644.844	867.114			644.844	2352.62			644.844	411.114			644.844	71.4659
		646.523	143.423			646.523	854.732			646.523	2313.48			646.523	404.512			646.523	47.5968
		648.201	147			648.201	878.901			648.201	2263.63			648.201	389.652			648.201	44.3716
		649.88	145.836			649.88	843.371			649.88	2305.55			649.88	393.732			649.88	48.7908
		651.559	140.031			651.559	829.605			651.559	2364.43			651.559	406.073			651.559	61.6565
		653.237	134.431			653.237	852.523			653.237	2383.09			653.237	406.294			653.237	60.3095
		654.916	139.419			654.916	866.825			654.916	2382.53			654.916	395.087			654.916	41.0439
		656.595	139.964			656.595	870.322			656.595	2319.64			656.595	380.572			656.595	47.3207
		658.273	139.96			658.273	874.529			658.273	2294.37			658.273	375.48			658.273	70.5731
		659.952	142.093			659.952	894.781			659.952	2367.03			659.952	380.406			659.952	62.1544
		661.631	140.695			661.631	885.817			661.631	2384.46			661.631	380.622			661.631	42.662
		663.309	151.507			663.309	874			663.309	2370.01			663.309	382.794			663.309	41.187
		664.988	146.603			664.988	872.396			664.988	2353.47			664.988	382.869			664.988	40.9255
		666.667	146.196			666.667	869			666.667	2349.22			666.667	378.145			666.667	55.7403
		668.345	138.061			668.345	875.366			668.345	2371.85			668.345	385.573			668.345	49.5269
		670.024	143.609			670.024	891.577			670.024	2386.44			670.024	370.218			670.024	24.0838
		671.703	148.437			671.703	888.257			671.703	2305.82			671.703	383.437			671.703	40.423
		673.381	136.097			673.381	886.602			673.381	2316.87			673.381	373.473			673.381	51.3889
		675.06	141			675.06	860.019			675.06	2299.44			675.06	383.099			675.06	31.0373
		676.739	139.463			676.739	870.744			676.739	2377.36			676.739	350.488			676.739	23.6911
		678.417	130.02			678.417	873.589			678.417	2372.9			678.417	347.714			678.417	35.438
		680.096	140.05			680.096	907.549			680.096	2364.65			680.096	353.55			680.096	30.9522
		681.775	152.373			681.775	829.834			681.775	2274.77			681.775	348.869			681.775	39.9199
		683.453	140.023			683.453	866.888			683.453	2290.75			683.453	365.909			683.453	31.461
		685.132	140.996			685.132	904.857			685.132	2322.88			685.132	362.015			685.132	29.6661
		686.811	141			686.811	877.806			686.811	2344.37			686.811	341.604			686.811	82.2569
		688.489	148.562			688.489	874.164			688.489	2309.08			688.489	367.466			688.489	46.1553
		690.168	152.677			690.168	878.597			690.168	2368.59			690.168	341.421			690.168	37.6802
		691.846	146.737			691.846	836.951			691.846	2399.95			691.846	342.579			691.846	46.2142
		693.525	152.954			693.525	842.431			693.525	2341.28			693.525	332.569			693.525	26.5573
		695.204	149.775			695.204	837.241			695.204	2332.84			695.204	352.123			695.204	28.6415
		696.883	148.18			696.883	856.498			696.883	2356.78			696.883	339.602			696.883	27.2645
		698.561	142.436			698.561	862.59			698.561	2354.05			698.561	341.564			698.561	42.7749
		700.24	147.168			700.24	850.664			700.24	2319.62			700.24	346.084			700.24	30.0663
		701.918	148.253			701.918	861.933			701.918	2373.47			701.918	356.707			701.918	13.9808
		703.597	142.938			703.597	876.4			703.597	2358.12			703.597	356.385			703.597	25.5177
		705.276	139.602			705.276	835.954			705.276	2339.81			705.276	356.398			705.276	43.3706
		706.954	145.759			706.954	838.627			706.954	2352.87			706.954	353.621			706.954	30.3895
		708.633	146.391			708.633	864.004			708.633	2352.82			708.633	338.953			708.633	19.1804
		710.312	146.888			710.312	904.726			710.312	2417.6			710.312	347.734			710.312	34.9343
		711.99	138.907			711.99	895.507			711.99	2404.65			711.99	349.119			711.99	31.7571
		713.669	137.668			713.669	914.93			713.669	2407.93			713.669	357.422			713.669	24.4134
		715.348	132.026			715.348	949.852			715.348	2454.07			715.348	360.27			715.348	26.5203
		717.026	136.309			717.026	934.998			717.026	2460.38			717.026	352.846			717.026	29.7048
		718.705	144.968			718.705	930.938			718.705	2466.42			718.705	376.295			718.705	39.9625
		720.384	144.494			720.384	955.86			720.384	2504.7			720.384	389.623			720.384	43.4077
		722.062	141.222			722.062	952.886			722.062	2521.08			722.062	370.026			722.062	41.8412
		723.741	138.802			723.741	931.044			723.741	2549.2			723.741	345.131			723.741	17.2242
		725.42	145.291			725.42	952.464			725.42	2606.87			725.42	342.878			725.42	5.19712
		727.098	150.185			727.098	993.892			727.098	2607.36			727.098	339.946			727.098	34.0563
		728.777	141.258			728.777	1023.45			728.777	2611.45			728.777	318.936			728.777	39.0358
		730.456	135.593			730.456	1034.09			730.456	2665.31			730.456	346.128			730.456	45.2045
		732.134	145.619			732.134	998.597			732.134	2670.76			732.134	343.95			732.134	39.5393
		733.813	142.025			733.813	1000.65			733.813	2593.71			733.813	335.671			733.813	41.6215
		735.492	140.304			735.492	959.787			735.492	2520.27			735.492	356.523			735.492	45.7484
		737.17	138.723			737.17	917.885			737.17	2470.05			737.17	346.561			737.17	33.6619
		738.849	135.118			738.849	899.47			738.849	2451.12			738.849	348.764			738.849	28.7044
		740.528	142.712			740.528	906.317			740.528	2488.6			740.528	337.245			740.528	18.0632
		742.206	147.324			742.206	921.415			742.206	2509.68			742.206	346.558			742.206	38.4374
		743.885	145.821			743.885	878.839			743.885	2521.24			743.885	372.509			743.885	51.6022
		745.564	147.134			745.564	860.598			745.564	2562.23			745.564	357.694			745.564	50.5928
		747.242	138.664			747.242	880.972			747.242	2575.6			747.242	353.51			747.242	35.4584
		748.921	136.852			748.921	866.938			748.921	2512.97			748.921	352.39			748.921	37.0366
		750.6	136.391			750.6	901			750.6	2435.85			750.6	308.992			750.6	37.9899
		752.278	139.112			752.278	892.707			752.278	2530.63			752.278	346.086			752.278	23.3247
		753.957	140.093			753.957	832.778			753.957	2490.59			753.957	323.652			753.957	42.2219
		755.635	141.378			755.635	884.771			755.635	2443.06			755.635	332.265			755.635	27.4109
		757.314	145.073			757.314	832.247			757.314	2508.65			757.314	357.277			757.314	43.6244
		758.993	130.356			758.993	821.306			758.993	2566.77			758.993	313.158			758.993	34.1978
		760.671	139.022			760.671	854.01			760.671	2533.99			760.671	317.381			760.671	29.8127
		762.35	139.995			762.35	897.715			762.35	2403.44			762.35	333.951			762.35	0
		764.029	139.012			764.029	846.646			764.029	2482.99			764.029	325.112			764.029	60.5627
		765.707	131.232			765.707	879.985			765.707	2433.51			765.707	340.536			765.707	59.0631
		767.386	131			767.386	869.545			767.386	2368.04			767.386	347.682			767.386	56.7682
		769.065	127.246			769.065	866.185			769.065	2506.7			769.065	336.739			769.065	37.5818
		770.743	132.528			770.743	850.338			770.743	2523.37			770.743	327.708			770.743	40.6285
		772.422	144.77			772.422	887.932			772.422	2433.46			772.422	317.041			772.422	49.7482
		774.101	148.669			774.101	883.992			774.101	2384.85			774.101	348.92			774.101	37.0209
		775.779	141.132			775.779	866.389			775.779	2435.95			775.779	322.401			775.779	7.93708
		777.458	130.562			777.458	858.852			777.458	2378.8			777.458	344.597			777.458	30.3079
		779.137	144.168			779.137	867.269			779.137	2416.88			779.137	328.776			779.137	28.4849
		780.815	146.172			780.815	855.756			780.815	2368.06			780.815	311.756			780.815	51.0611
		782.494	140.309			782.494	892.026			782.494	2438.93			782.494	317.943			782.494	23.207
		784.173	139.798			784.173	907.388			784.173	2460.4			784.173	335.171			784.173	26.5792
		785.851	149.398			785.851	898.819			785.851	2369.37			785.851	335.867			785.851	23.5907
		787.53	137.394			787.53	877.55			787.53	2443.93			787.53	338.075			787.53	27.8951
		789.209	136.019			789.209	844.83			789.209	2354			789.209	328.434			789.209	44.5122
		790.887	136.259			790.887	863.414			790.887	2386.13			790.887	325			790.887	54.2762
		792.566	136			792.566	877.364			792.566	2406.64			792.566	354.09			792.566	42.6716
		794.245	126.007			794.245	848.306			794.245	2415.71			794.245	353.579			794.245	33.1516
		795.923	140.892			795.923	854.892			795.923	2415.1			795.923	347.601			795.923	29.0077
		797.602	137.333			797.602	889.765			797.602	2505.65			797.602	320.922			797.602	33.9556
		799.281	135.367			799.281	833.991			799.281	2465.85			799.281	309			799.281	21.6376
		800.959	137.661			800.959	858.476			800.959	2438.55			800.959	313.624			800.959	12.1418

## Sheet: Figure 2c
Figure 2c Ni L3,2-edge XAS of the NiFeB hydroxide
		Photon Energy / eV	Intensity			Photon Energy / eV	Intensity			Photon Energy / eV	Intensity			Photon Energy / eV	Intensity
	as-synthesized	847.4	0.0103661		66 mV	847.4	0		236 mV	847.4	0		266 mV	847.4	0
		847.6	0.00838645			847.6	0.00196748			847.6	0.00101027			847.6	0.00379477
		847.8	0.00671226			847.8	0.00453903			847.8	0.00549286			847.8	0.00610341
		848	0.00423112			848	0.00414242			848	0.00460612			848	0.0050617
		848.2	0.00343882			848.2	0.005835			848.2	0.00659906			848.2	0.00529402
		848.4	0.00241493			848.4	0.00550613			848.4	0.00532885			848.4	0.00617683
		848.6	0.00168574			848.6	0.00581401			848.6	0.00506634			848.6	0.00585229
		848.8	0.00119239			848.8	0.00648373			848.8	0.00672213			848.8	0.00719619
		849	0.000888375			849	0.00593422			849	0.0115267			849	0.00620946
		849.2	0.000307677			849.2	0.00634043			849.2	0.0104537			849.2	0.00546462
		849.4	0.000768065			849.4	0.00848868			849.4	0.00713204			849.4	0.00582604
		849.6	0			849.6	0.00764209			849.6	0.00859808			849.6	0.00720541
		849.8	0.00144738			849.8	0.00953853			849.8	0.00752323			849.8	0.00656592
		850	0.0017018			850	0.00955172			850	0.00957022			850	0.00855002
		850.2	0.00294857			850.2	0.011887			850.2	0.0111811			850.2	0.00675461
		850.4	0.00327203			850.4	0.0108555			850.4	0.011448			850.4	0.00949844
		850.6	0.00567258			850.6	0.0141744			850.6	0.0122936			850.6	0.008749
		850.8	0.00636006			850.8	0.0156679			850.8	0.013321			850.8	0.0122345
		851	0.00938837			851	0.0186652			851	0.0161704			851	0.010593
		851.2	0.0134259			851.2	0.0211078			851.2	0.0166571			851.2	0.0151851
		851.4	0.0146248			851.4	0.0227035			851.4	0.0208559			851.4	0.016203
		851.6	0.0191385			851.6	0.0279701			851.6	0.023536			851.6	0.0198414
		851.8	0.0227833			851.8	0.0310957			851.8	0.0284432			851.8	0.0211413
		852	0.0314879			852	0.0403263			852	0.0318933			852	0.029592
		852.2	0.0403606			852.2	0.0485626			852.2	0.0379091			852.2	0.035152
		852.4	0.0569893			852.4	0.065281			852.4	0.0444957			852.4	0.0482644
		852.6	0.0823365			852.6	0.0864382			852.6	0.0616112			852.6	0.0623765
		852.8	0.126785			852.8	0.131443			852.8	0.0831067			852.8	0.0969132
		853	0.206003			853	0.206197			853	0.131799			853	0.153874
		853.2	0.330379			853.2	0.335888			853.2	0.209382			853.2	0.239639
		853.4	0.499733			853.4	0.507393			853.4	0.32316			853.4	0.366595
		853.6	0.707941			853.6	0.741484			853.6	0.476571			853.6	0.525955
		853.8	0.899878			853.8	0.92231			853.8	0.652521			853.8	0.701253
		854	1			854	1			854	0.778695			854	0.815634
		854.2	0.9489			854.2	0.927964			854.2	0.805058			854.2	0.831458
		854.4	0.782225			854.4	0.738194			854.4	0.765406			854.4	0.785913
		854.6	0.571733			854.6	0.540796			854.6	0.714364			854.6	0.73044
		854.8	0.412133			854.8	0.397937			854.8	0.685449			854.8	0.693154
		855	0.329125			855	0.321966			855	0.693531			855	0.704835
		855.2	0.273559			855.2	0.27594			855.2	0.741249			855.2	0.740287
		855.4	0.253083			855.4	0.257561			855.4	0.79422			855.4	0.804402
		855.6	0.254927			855.6	0.263599			855.6	0.863437			855.6	0.866982
		855.8	0.272621			855.8	0.288294			855.8	0.925641			855.8	0.932345
		856	0.290791			856	0.305336			856	0.969767			856	0.980865
		856.2	0.288042			856.2	0.294296			856.2	0.996851			856.2	1
		856.4	0.257308			856.4	0.264892			856.4	1			856.4	0.993841
		856.6	0.205452			856.6	0.208289			856.6	0.938063			856.6	0.920919
		856.8	0.160252			856.8	0.165713			856.8	0.82688			856.8	0.796483
		857	0.133532			857	0.135862			857	0.690735			857	0.670943
		857.2	0.112505			857.2	0.117926			857.2	0.5699			857.2	0.550548
		857.4	0.0901189			857.4	0.0959021			857.4	0.467584			857.4	0.442653
		857.6	0.0713016			857.6	0.0775044			857.6	0.385221			857.6	0.365609
		857.8	0.0543402			857.8	0.0634913			857.8	0.323153			857.8	0.308141
		858	0.0464668			858	0.0529748			858	0.27871			858	0.258807
		858.2	0.039477			858.2	0.0485107			858.2	0.24982			858.2	0.229448
		858.4	0.0355606			858.4	0.0455459			858.4	0.224873			858.4	0.209475
		858.6	0.0331882			858.6	0.0441624			858.6	0.204256			858.6	0.189555
		858.8	0.032108			858.8	0.0427801			858.8	0.18653			858.8	0.1742
		859	0.0307649			859	0.0399729			859	0.173837			859	0.16208
		859.2	0.0309531			859.2	0.040857			859.2	0.164589			859.2	0.151381
		859.4	0.0299833			859.4	0.0424371			859.4	0.154273			859.4	0.139575
		859.6	0.0309765			859.6	0.0420186			859.6	0.145115			859.6	0.134281
		859.8	0.033257			859.8	0.0428604			859.8	0.138394			859.8	0.123283
		860	0.0331003			860	0.0439858			860	0.130024			860	0.118601
		860.2	0.0329696			860.2	0.0443929			860.2	0.125524			860.2	0.113386
		860.4	0.0327042			860.4	0.0441531			860.4	0.116924			860.4	0.106273
		860.6	0.0311923			860.6	0.0414041			860.6	0.111318			860.6	0.100658
		860.8	0.0289754			860.8	0.0400529			860.8	0.106163			860.8	0.0959591
		861	0.0283184			861	0.0374178			861	0.10424			861	0.0954955
		861.2	0.0263785			861.2	0.0371609			861.2	0.100799			861.2	0.0892141
		861.4	0.0253239			861.4	0.0351749			861.4	0.0993001			861.4	0.0903196
		861.6	0.025467			861.6	0.0347453			861.6	0.0972597			861.6	0.0864905
		861.8	0.024109			861.8	0.0331531			861.8	0.0958577			861.8	0.0888828
		862	0.0247686			862	0.0329825			862	0.0970091			862	0.0879447
		862.2	0.0233606			862.2	0.0321596			862.2	0.0964981			862.2	0.0844159
		862.4	0.0247362			862.4	0.0311772			862.4	0.0972714			862.4	0.087967
		862.6	0.0239861			862.6	0.0340522			862.6	0.0949827			862.6	0.0835828
		862.8	0.0256166			862.8	0.0335551			862.8	0.0929746			862.8	0.087369
		863	0.0267197			863	0.0352366			863	0.0933845			863	0.0838286
		863.2	0.0294857			863.2	0.0382			863.2	0.0934862			863.2	0.0842918
		863.4	0.0292713			863.4	0.0397046			863.4	0.0926072			863.4	0.0861049
		863.6	0.0317135			863.6	0.0401645			863.6	0.0920085			863.6	0.0858918
		863.8	0.0325388			863.8	0.042325			863.8	0.0883843			863.8	0.082844
		864	0.0341279			864	0.0430505			864	0.0911765			864	0.08404
		864.2	0.0361306			864.2	0.0459599			864.2	0.0909765			864.2	0.0833657
		864.4	0.0378614			864.4	0.0465235			864.4	0.0916339			864.4	0.0842308
		864.6	0.0390688			864.6	0.0489817			864.6	0.0910109			864.6	0.0865575
		864.8	0.0392263			864.8	0.0489862			864.8	0.0881799			864.8	0.0821055
		865	0.0403209			865	0.0517874			865	0.0891651			865	0.0885604
		865.2	0.0422509			865.2	0.0505592			865.2	0.0877442			865.2	0.0820711
		865.4	0.0419556			865.4	0.0518596			865.4	0.0892346			865.4	0.0849096
		865.6	0.0449822			865.6	0.0540466			865.6	0.0864852			865.6	0.0818129
		865.8	0.0447614			865.8	0.0548329			865.8	0.0848896			865.8	0.0831827
		866	0.0467596			866	0.0551684			866	0.0853411			866	0.0833199
		866.2	0.0485025			866.2	0.0564131			866.2	0.0835641			866.2	0.0831958
		866.4	0.0491038			866.4	0.059118			866.4	0.084683			866.4	0.0828135
		866.6	0.0525296			866.6	0.0607575			866.6	0.0841828			866.6	0.0849221
		866.8	0.0528314			866.8	0.0617345			866.8	0.082498			866.8	0.0825521
		867	0.0540956			867	0.0629531			867	0.0870524			867	0.084634
		867.2	0.0564903			867.2	0.0660568			867.2	0.0864632			867.2	0.0858893
		867.4	0.0576153			867.4	0.0683025			867.4	0.0886738			867.4	0.0857098
		867.6	0.0601266			867.6	0.0669993			867.6	0.0889059			867.6	0.0895865
		867.8	0.0620797			867.8	0.0712844			867.8	0.0932202			867.8	0.0929486
		868	0.0659705			868	0.0727012			868	0.0944493			868	0.0903895
		868.2	0.0694437			868.2	0.0767471			868.2	0.094146			868.2	0.0918171
		868.4	0.0697297			868.4	0.0784226			868.4	0.0980818			868.4	0.095553
		868.6	0.0736494			868.6	0.0817043			868.6	0.100734			868.6	0.0991204
		868.8	0.0768257			868.8	0.0863402			868.8	0.0996443			868.8	0.0997379
		869	0.0804214			869	0.0877372			869	0.105252			869	0.106325
		869.2	0.0841138			869.2	0.0905			869.2	0.107262			869.2	0.107792
		869.4	0.0878206			869.4	0.0951146			869.4	0.110782			869.4	0.111108
		869.6	0.0933168			869.6	0.0992732			869.6	0.115624			869.6	0.114856
		869.8	0.100042			869.8	0.108787			869.8	0.122022			869.8	0.126632
		870	0.114484			870	0.12373			870	0.132784			870	0.132509
		870.2	0.134156			870.2	0.144297			870.2	0.148466			870.2	0.151457
		870.4	0.166114			870.4	0.177863			870.4	0.167011			870.4	0.171927
		870.6	0.20705			870.6	0.219587			870.6	0.197707			870.6	0.204222
		870.8	0.254376			870.8	0.26698			870.8	0.222894			870.8	0.233061
		871	0.290175			871	0.303178			871	0.254894			871	0.266869
		871.2	0.308551			871.2	0.313573			871.2	0.282956			871.2	0.297523
		871.4	0.29878			871.4	0.29757			871.4	0.305821			871.4	0.318319
		871.6	0.279677			871.6	0.279258			871.6	0.326854			871.6	0.331498
		871.8	0.274599			871.8	0.276696			871.8	0.355065			871.8	0.365012
		872	0.286893			872	0.293239			872	0.394521			872	0.399515
		872.2	0.309625			872.2	0.31654			872.2	0.438322			872.2	0.44131
		872.4	0.322021			872.4	0.322704			872.4	0.471354			872.4	0.481193
		872.6	0.306192			872.6	0.307207			872.6	0.496758			872.6	0.507003
		872.8	0.277051			872.8	0.273353			872.8	0.513325			872.8	0.523506
		873	0.237254			873	0.230517			873	0.523369			873	0.530824
		873.2	0.202303			873.2	0.200129			873.2	0.53193			873.2	0.538603
		873.4	0.173025			873.4	0.17532			873.4	0.53227			873.4	0.539007
		873.6	0.154038			873.6	0.15757			873.6	0.518208			873.6	0.527593
		873.8	0.142479			873.8	0.146673			873.8	0.483014			873.8	0.489901
		874	0.133383			874	0.135497			874	0.432233			874	0.439074
		874.2	0.12655			874.2	0.131302			874.2	0.378414			874.2	0.383838
		874.4	0.122291			874.4	0.126274			874.4	0.328591			874.4	0.339791
		874.6	0.117714			874.6	0.120962			874.6	0.289586			874.6	0.299402
		874.8	0.116052			874.8	0.120988			874.8	0.263937			874.8	0.262473
		875	0.115681			875	0.120429			875	0.242796			875	0.237306
		875.2	0.113837			875.2	0.11865			875.2	0.225435			875.2	0.220064
		875.4	0.111251			875.4	0.11853			875.4	0.213401			875.4	0.207232
		875.6	0.111912			875.6	0.118726			875.6	0.203142			875.6	0.197237
		875.8	0.111197			875.8	0.116891			875.8	0.194923			875.8	0.187798
		876	0.109909			876	0.117532			876	0.189033			876	0.186477
		876.2	0.111833			876.2	0.117475			876.2	0.182759			876.2	0.177641
		876.4	0.112339			876.4	0.116373			876.4	0.176651			876.4	0.175656
		876.6	0.111904			876.6	0.117159			876.6	0.173483			876.6	0.170606
		876.8	0.110445			876.8	0.116398			876.8	0.168051			876.8	0.170617
		877	0.111579			877	0.116896			877	0.165422			877	0.164686
		877.2	0.111286			877.2	0.116756			877.2	0.162653			877.2	0.162597
		877.4	0.110888			877.4	0.115489			877.4	0.16066			877.4	0.163695
		877.6	0.112917			877.6	0.117133			877.6	0.159017			877.6	0.161351
		877.8	0.112255			877.8	0.116758			877.8	0.161676			877.8	0.16152
		878	0.110538			878	0.115923			878	0.159023			878	0.162642
		878.2	0.111909			878.2	0.117549			878.2	0.156925			878.2	0.160866
		878.4	0.111113			878.4	0.117409			878.4	0.157225			878.4	0.161861
		878.6	0.111568			878.6	0.117171			878.6	0.155671			878.6	0.161156
		878.8	0.110465			878.8	0.115599			878.8	0.15769			878.8	0.158811
		879	0.112912			879	0.117984			879	0.157891			879	0.162062
		879.2	0.112484			879.2	0.117745			879.2	0.159961			879.2	0.159903
		879.4	0.114683			879.4	0.119417			879.4	0.160058			879.4	0.161973

## Sheet: Figure 2d
Figure 2d Ni L3,2-edge XAS of the NiFe hydroxide
		Photon Energy / eV	Intensity			Photon Energy / eV	Intensity			Photon Energy / eV	Intensity			Photon Energy / eV	Intensity
	as-synthesized	846.7	0.0234209		66 mV	846.7	0		236 mV	848.7	0.00126717		266 mV	846.7	0
		846.9	0.018732			846.9	0.00386459			848.9	0.00205609			846.9	0.00282454
		847.1	0.0156191			847.1	0.00443436			849.1	0.00160705			847.1	0.0068212
		847.3	0.0122339			847.3	0.00493356			849.3	0.00174329			847.3	0.00655825
		847.5	0.00882314			847.5	0.00439679			849.5	0			847.5	0.00494287
		847.7	0.00720196			847.7	0.00559416			849.7	0.00199447			847.7	0.00551378
		847.9	0.00520177			847.9	0.00526419			849.9	0.000353307			847.9	0.00785251
		848.1	0.00489085			848.1	0.00476891			850.1	0.00296804			848.1	0.00647192
		848.3	0.00171397			848.3	0.00439156			850.3	0.00453521			848.3	0.00760119
		848.5	0.00221083			848.5	0.00518578			850.5	0.00661902			848.5	0.00633815
		848.7	0.00123057			848.7	0.0060228			850.7	0.00989025			848.7	0.00492971
		848.9	0.00170873			848.9	0.0037228			850.9	0.0125346			848.9	0.00760211
		849.1	0			849.1	0.00458987			851.1	0.0143474			849.1	0.00911402
		849.3	0.00067122			849.3	0.00228693			851.3	0.0213858			849.3	0.00984686
		849.5	0.000601254			849.5	0.00379304			851.5	0.0283957			849.5	0.0105065
		849.7	0.000949211			849.7	0.00528673			851.7	0.0414126			849.7	0.00972962
		849.9	0.00257787			849.9	0.00651775			851.9	0.0602665			849.9	0.0122964
		850.1	0.00243083			850.1	0.00767364			852.1	0.0932675			850.1	0.0129292
		850.3	0.00516473			850.3	0.00952344			852.3	0.157994			850.3	0.0155832
		850.5	0.00589992			850.5	0.0111419			852.5	0.269268			850.5	0.0161128
		850.7	0.00978619			850.7	0.014735			852.7	0.424279			850.7	0.014596
		850.9	0.0128422			850.9	0.0161395			852.9	0.661589			850.9	0.0162649
		851.1	0.0181884			851.1	0.0223293			853.1	0.89559			851.1	0.0207315
		851.3	0.0249522			851.3	0.0264023			853.3	1			851.3	0.025453
		851.5	0.03673			851.5	0.0372548			853.5	0.931517			851.5	0.0292792
		851.7	0.0531663			851.7	0.0489926			853.7	0.745398			851.7	0.0367653
		851.9	0.08395			851.9	0.0705237			853.9	0.520871			851.9	0.0497189
		852.1	0.133643			852.1	0.113832			854.1	0.366114			852.1	0.0677767
		852.3	0.228559			852.3	0.181142			854.3	0.273158			852.3	0.106313
		852.5	0.364794			852.5	0.306929			854.5	0.224835			852.5	0.173958
		852.7	0.543496			852.7	0.470058			854.7	0.201855			852.7	0.271448
		852.9	0.767613			852.9	0.709074			854.9	0.20599			852.9	0.415993
		853.1	0.949703			853.1	0.907912			855.1	0.232334			853.1	0.554884
		853.3	1			853.3	1			855.3	0.251638			853.3	0.648307
		853.5	0.912799			853.5	0.935083			855.5	0.252582			853.5	0.660898
		853.7	0.714173			853.7	0.731196			855.7	0.220266			853.7	0.619711
		853.9	0.510645			853.9	0.539683			855.9	0.170757			853.9	0.565809
		854.1	0.360279			854.1	0.387286			856.1	0.12695			854.1	0.537082
		854.3	0.275656			854.3	0.304228			856.3	0.100578			854.3	0.553021
		854.5	0.226445			854.5	0.251534			856.5	0.0854794			854.5	0.595345
		854.7	0.211734			854.7	0.235067			856.7	0.0627228			854.7	0.671087
		854.9	0.215737			854.9	0.236524			856.9	0.0477374			854.9	0.743395
		855.1	0.235196			855.1	0.256986			857.1	0.032506			855.1	0.838281
		855.3	0.247539			855.3	0.267392			857.3	0.0248916			855.3	0.910783
		855.5	0.238871			855.5	0.2629			857.5	0.0197272			855.5	0.978096
		855.7	0.204879			855.7	0.224791			857.7	0.0150907			855.7	1
		855.9	0.153794			855.9	0.181208			857.9	0.0147664			855.9	0.940884
		856.1	0.120439			856.1	0.139388			858.1	0.0119903			856.1	0.810239
		856.3	0.0934283			856.3	0.114961			858.3	0.0114282			856.3	0.665756
		856.5	0.0758909			856.5	0.0960106			858.5	0.011324			856.5	0.537209
		856.7	0.0573541			856.7	0.0759889			858.7	0.0140888			856.7	0.425735
		856.9	0.0406612			856.9	0.0568557			858.9	0.0157807			856.9	0.345614
		857.1	0.0270628			857.1	0.0477867			859.1	0.0159788			857.1	0.282931
		857.3	0.0207719			857.3	0.0379137			859.3	0.0150225			857.3	0.241825
		857.5	0.0167165			857.5	0.0322173			859.5	0.0169278			857.5	0.211833
		857.7	0.013965			857.7	0.0300669			859.7	0.0152353			857.7	0.187476
		857.9	0.0127543			857.9	0.0255966			859.9	0.0152206			857.9	0.170139
		858.1	0.0125799			858.1	0.0244548			860.1	0.0118621			858.1	0.153388
		858.3	0.0118653			858.3	0.0240311			860.3	0.0119118			858.3	0.142363
		858.5	0.0121964			858.5	0.0239912			860.5	0.010267			858.5	0.131318
		858.7	0.0127509			858.7	0.022571			860.7	0.00672286			858.7	0.124732
		858.9	0.0141731			858.9	0.0236335			860.9	0.0054834			858.9	0.114841
		859.1	0.0144185			859.1	0.0230706			861.1	0.00473713			859.1	0.110811
		859.3	0.0153864			859.3	0.0228608			861.3	0.00572392			859.3	0.103623
		859.5	0.0149154			859.5	0.0226481			861.5	0.00537359			859.5	0.0946957
		859.7	0.0150886			859.7	0.0214331			861.7	0.00664268			859.7	0.0928899
		859.9	0.0130899			859.9	0.0190122			861.9	0.00692606			859.9	0.0883625
		860.1	0.012886			860.1	0.0140405			862.1	0.00613437			860.1	0.0812927
		860.3	0.0102453			860.3	0.01487			862.3	0.00690857			860.3	0.0812431
		860.5	0.0100039			860.5	0.0129692			862.5	0.0105674			860.5	0.0754541
		860.7	0.00772015			860.7	0.0118698			862.7	0.0101958			860.7	0.0760893
		860.9	0.0072042			860.9	0.00951625			862.9	0.0113647			860.9	0.0779367
		861.1	0.00681658			861.1	0.00784156			863.1	0.0139574			861.1	0.0742474
		861.3	0.00720682			861.3	0.00800981			863.3	0.016544			861.3	0.0746252
		861.5	0.00750539			861.5	0.0103343			863.5	0.0165391			861.5	0.0713831
		861.7	0.00713648			861.7	0.0111406			863.7	0.0180771			861.7	0.0716871
		861.9	0.0085096			861.9	0.0110586			863.9	0.0198733			861.9	0.0735302
		862.1	0.0113801			862.1	0.0101115			864.1	0.0208477			862.1	0.0730122
		862.3	0.0121923			862.3	0.0107842			864.3	0.0214639			862.3	0.0727355
		862.5	0.0133241			862.5	0.0127862			864.5	0.0224055			862.5	0.071148
		862.7	0.0149554			862.7	0.0142509			864.7	0.0209355			862.7	0.0745211
		862.9	0.0151922			862.9	0.015296			864.9	0.0225185			862.9	0.0752977
		863.1	0.0180062			863.1	0.0161483			865.1	0.022218			863.1	0.0760355
		863.3	0.0197258			863.3	0.0157161			865.3	0.0222468			863.3	0.0773833
		863.5	0.0218165			863.5	0.0193938			865.5	0.0238298			863.5	0.0764095
		863.7	0.0213541			863.7	0.0206056			865.7	0.0258771			863.7	0.0762978
		863.9	0.0237325			863.9	0.0201825			865.9	0.0273228			863.9	0.077132
		864.1	0.0234519			864.1	0.0209797			866.1	0.0268609			864.1	0.0738831
		864.3	0.0246627			864.3	0.0214736			866.3	0.0305573			864.3	0.0771053
		864.5	0.0265386			864.5	0.0244976			866.5	0.0331237			864.5	0.0735146
		864.7	0.027104			864.7	0.0248413			866.7	0.0379395			864.7	0.0718288
		864.9	0.0286383			864.9	0.0257495			866.9	0.0369166			864.9	0.0727768
		865.1	0.0304436			865.1	0.0275748			867.1	0.0372115			865.1	0.0706135
		865.3	0.0302565			865.3	0.0277575			867.3	0.0396744			865.3	0.0719485
		865.5	0.0312446			865.5	0.0282354			867.5	0.0425642			865.5	0.0708982
		865.7	0.0318321			865.7	0.0295151			867.7	0.0441088			865.7	0.0741636
		865.9	0.0321407			865.9	0.0308683			867.9	0.0473295			865.9	0.0723192
		866.1	0.0338562			866.1	0.030522			868.1	0.0509918			866.1	0.0724221
		866.3	0.0361119			866.3	0.0318589			868.3	0.051856			866.3	0.072812
		866.5	0.0363955			866.5	0.0342765			868.5	0.0525129			866.5	0.0747847
		866.7	0.0388892			866.7	0.0352893			868.7	0.0570268			866.7	0.0755625
		866.9	0.0400928			866.9	0.0351606			868.9	0.0623356			866.9	0.0730579
		867.1	0.0428604			867.1	0.03708			869.1	0.0676723			867.1	0.0789329
		867.3	0.0442324			867.3	0.0407064			869.3	0.0795212			867.3	0.0763226
		867.5	0.0466879			867.5	0.0432073			869.5	0.0957198			867.5	0.0802896
		867.7	0.0495292			867.7	0.044651			869.7	0.13041			867.7	0.0849747
		867.9	0.05082			867.9	0.0475198			869.9	0.170405			867.9	0.0831536
		868.1	0.0531652			868.1	0.0465283			870.1	0.215963			868.1	0.0904269
		868.3	0.057955			868.3	0.0501037			870.3	0.251676			868.3	0.0922799
		868.5	0.0597793			868.5	0.0517513			870.5	0.260346			868.5	0.0947291
		868.7	0.0658517			868.7	0.0552683			870.7	0.241802			868.7	0.0948607
		868.9	0.0703157			868.9	0.0586098			870.9	0.222754			868.9	0.0982167
		869.1	0.0814933			869.1	0.0689624			871.1	0.216974			869.1	0.102775
		869.3	0.0972936			869.3	0.0793565			871.3	0.233124			869.3	0.11281
		869.5	0.116379			869.5	0.0991166			871.5	0.255702			869.5	0.119951
		869.7	0.151894			869.7	0.129174			871.7	0.26516			869.7	0.135809
		869.9	0.189916			869.9	0.17104			871.9	0.24829			869.9	0.164961
		870.1	0.228001			870.1	0.208064			872.1	0.216242			870.1	0.186903
		870.3	0.258221			870.3	0.242997			872.3	0.179999			870.3	0.215797
		870.5	0.268761			870.5	0.254333			872.5	0.151757			870.5	0.232972
		870.7	0.254805			870.7	0.242411			872.7	0.126363			870.7	0.241551
		870.9	0.239553			870.9	0.230182			872.9	0.110634			870.9	0.253572
		871.1	0.241568			871.1	0.227634			873.1	0.0988447			871.1	0.273515
		871.3	0.25589			871.3	0.243813			873.3	0.0918038			871.3	0.3094
		871.5	0.270047			871.5	0.265205			873.5	0.0875065			871.5	0.354701
		871.7	0.275275			871.7	0.269437			873.7	0.084737			871.7	0.390429
		871.9	0.252877			871.9	0.250584			873.9	0.083141			871.9	0.425799
		872.1	0.223022			872.1	0.223733			874.1	0.0798218			872.1	0.454303
		872.3	0.184683			872.3	0.183897			874.3	0.0795745			872.3	0.473489
		872.5	0.153684			872.5	0.157825			874.5	0.0779124			872.5	0.495504
		872.7	0.131424			872.7	0.129788			874.7	0.0764845			872.7	0.51272
		872.9	0.113448			872.9	0.1163			874.9	0.0777271			872.9	0.509041
		873.1	0.103364			873.1	0.102395			875.1	0.0758832			873.1	0.478939
		873.3	0.0938997			873.3	0.0976369			875.3	0.0775781			873.3	0.429028
		873.5	0.090239			873.5	0.0901322			875.5	0.0755896			873.5	0.371405
		873.7	0.0871542			873.7	0.0864676			875.7	0.0740164			873.7	0.316822
		873.9	0.0837794			873.9	0.0821074			875.9	0.0748845			873.9	0.275946
		874.1	0.0834127			874.1	0.084263			876.1	0.0742695			874.1	0.247746
		874.3	0.0823303			874.3	0.081159			876.3	0.0759806			874.3	0.228741
		874.5	0.0804457			874.5	0.0792183			876.5	0.0745069			874.5	0.211066
		874.7	0.0800607			874.7	0.0780219			876.7	0.0751904			874.7	0.200509
		874.9	0.0797412			874.9	0.0775355			876.9	0.0763408			874.9	0.188112
		875.1	0.0807076			875.1	0.0774662			877.1	0.0760591			875.1	0.179908
		875.3	0.0800966			875.3	0.0774303			877.3	0.077632			875.3	0.173287
		875.5	0.0802399			875.5	0.0733229			877.5	0.0761939			875.5	0.169821
		875.7	0.0800368			875.7	0.0751123			877.7	0.0778619			875.7	0.1623
		875.9	0.0795852			875.9	0.0722461			877.9	0.076425			875.9	0.159654
		876.1	0.0807709			876.1	0.0719818			878.1	0.0772894			876.1	0.156235
		876.3	0.0794658			876.3	0.0727205			878.3	0.0763772			876.3	0.155952
		876.5	0.0803181			876.5	0.0723046			878.5	0.0770286			876.5	0.152078
		876.7	0.0789061			876.7	0.0718972			878.7	0.0781084			876.7	0.153081
		876.9	0.0799515			876.9	0.0699745			878.9	0.0791711
		877.1	0.078936			877.1	0.0714006			879.1	0.0800843
		877.3	0.0803354			877.3	0.0708446			879.3	0.0801593
		877.5	0.0780733			877.5	0.0713853			879.5	0.0834391
		877.7	0.0794396			877.7	0.0723147			879.7	0.0841572
		877.9	0.0788732			877.9	0.0708932
		878.1	0.0775274			878.1	0.0717776
		878.3	0.0777672			878.3	0.0729469
		878.5	0.0791777			878.5	0.0715917
		878.7	0.0809508			878.7	0.0734468

## Sheet: Figure 3a
Figure 3a OER polarization curves (95% iR compensation)
		E / V vs. RHE	j / mA cm-2geo			E / V vs. RHE	j / mA cm-2geo
	NiFeB hydroxide	1.041	-2.27806		NiFe hydroxide	1.0484	-0.246939
		1.042	-2.25561			1.0494	-0.244031
		1.043	-2.23878			1.0504	-0.241786
		1.044	-2.21429			1.0514	-0.239337
		1.045	-2.19337			1.0524	-0.237143
		1.046	-2.17194			1.0534	-0.234184
		1.047	-2.15408			1.0544	-0.232296
		1.048	-2.1352			1.0554	-0.229796
		1.049	-2.11633			1.0564	-0.228112
		1.05	-2.09694			1.0574	-0.226122
		1.051	-2.08214			1.0584	-0.223673
		1.052	-2.06837			1.0594	-0.222143
		1.053	-2.04592			1.0604	-0.220357
		1.054	-2.02857			1.0614	-0.218929
		1.055	-2.0148			1.0624	-0.217092
		1.056	-1.99745			1.0634	-0.214898
		1.057	-1.98214			1.0644	-0.213724
		1.058	-1.97041			1.0654	-0.211939
		1.059	-1.95204			1.0664	-0.210306
		1.06	-1.93622			1.0674	-0.20898
		1.061	-1.92296			1.0684	-0.207857
		1.062	-1.90816			1.0694	-0.205612
		1.063	-1.8949			1.0704	-0.204439
		1.064	-1.87653			1.0714	-0.203163
		1.065	-1.86224			1.0724	-0.201888
		1.066	-1.85204			1.0734	-0.20051
		1.067	-1.83214			1.0744	-0.199337
		1.068	-1.81786			1.0754	-0.197704
		1.069	-1.80408			1.0764	-0.196276
		1.07	-1.79337			1.0774	-0.195408
		1.071	-1.78112			1.0784	-0.194643
		1.072	-1.76786			1.0794	-0.193163
		1.073	-1.75969			1.0804	-0.191684
		1.074	-1.7449			1.0814	-0.190306
		1.075	-1.72959			1.0824	-0.189133
		1.076	-1.72245			1.0834	-0.18801
		1.077	-1.70867			1.0844	-0.187245
		1.078	-1.69388			1.0854	-0.185816
		1.079	-1.68316			1.0864	-0.185204
		1.08	-1.67194			1.0874	-0.184286
		1.081	-1.66173			1.0884	-0.183418
		1.082	-1.64796			1.0894	-0.182041
		1.083	-1.63776			1.0904	-0.180867
		1.084	-1.63163			1.0914	-0.180204
		1.085	-1.61684			1.0924	-0.179082
		1.086	-1.60918			1.0934	-0.178265
		1.087	-1.59388			1.0944	-0.177245
		1.088	-1.58418			1.0954	-0.176531
		1.089	-1.57143			1.0964	-0.176173
		1.09	-1.5602			1.0974	-0.175102
		1.091	-1.55357			1.0984	-0.174031
		1.092	-1.54439			1.0994	-0.173469
		1.093	-1.5352			1.1004	-0.172959
		1.094	-1.52347			1.1014	-0.172041
		1.095	-1.51276			1.1024	-0.171122
		1.096	-1.50255			1.1034	-0.17051
		1.097	-1.49388			1.1044	-0.169439
		1.098	-1.48724			1.1054	-0.168827
		1.099	-1.47602			1.1064	-0.16801
		1.1	-1.47041			1.1074	-0.167041
		1.101	-1.4602			1.1084	-0.166735
		1.102	-1.44898			1.1094	-0.165459
		1.103	-1.44031			1.1104	-0.164847
		1.104	-1.43316			1.1114	-0.163929
		1.105	-1.42347			1.1124	-0.163724
		1.106	-1.41837			1.1134	-0.162806
		1.107	-1.40816			1.1144	-0.161837
		1.108	-1.40153			1.1154	-0.16102
		1.109	-1.39388			1.1164	-0.160459
		1.11	-1.38265			1.1174	-0.159796
		1.111	-1.37908			1.1184	-0.159235
		1.112	-1.36786			1.1194	-0.158776
		1.113	-1.36582			1.1204	-0.158061
		1.114	-1.35816			1.1214	-0.157143
		1.115	-1.34898			1.1224	-0.156735
		1.116	-1.34337			1.1234	-0.155969
		1.117	-1.33571			1.1244	-0.15551
		1.118	-1.32755			1.1254	-0.155255
		1.119	-1.32245			1.1264	-0.154235
		1.12	-1.31378			1.1274	-0.153571
		1.121	-1.30408			1.1284	-0.152857
		1.122	-1.3			1.1294	-0.152602
		1.123	-1.29235			1.1304	-0.152041
		1.124	-1.28673			1.1314	-0.151735
		1.125	-1.28112			1.1324	-0.15148
		1.126	-1.2699			1.1334	-0.150306
		1.127	-1.26735			1.1344	-0.150408
		1.128	-1.25765			1.1354	-0.149592
		1.129	-1.25357			1.1364	-0.149184
		1.13	-1.24694			1.1374	-0.148776
		1.131	-1.23673			1.1384	-0.147959
		1.132	-1.23214			1.1394	-0.147347
		1.133	-1.22347			1.1404	-0.146786
		1.134	-1.21684			1.1414	-0.14648
		1.135	-1.21276			1.1424	-0.145714
		1.136	-1.20561			1.1434	-0.145612
		1.137	-1.19592			1.1444	-0.144898
		1.138	-1.19235			1.1454	-0.14449
		1.139	-1.18776			1.1464	-0.144133
		1.14	-1.17908			1.1474	-0.143724
		1.141	-1.17908			1.1484	-0.142653
		1.142	-1.1699			1.1494	-0.142806
		1.143	-1.16173			1.1504	-0.142092
		1.144	-1.15204			1.1514	-0.141531
		1.145	-1.14796			1.1524	-0.140918
		1.146	-1.14694			1.1534	-0.140714
		1.147	-1.1398			1.1544	-0.14
		1.148	-1.13214			1.1554	-0.139796
		1.149	-1.12653			1.1564	-0.139745
		1.15	-1.12143			1.1574	-0.139031
		1.151	-1.11837			1.1584	-0.138622
		1.152	-1.11122			1.1594	-0.138265
		1.153	-1.10561			1.1604	-0.137908
		1.154	-1.10051			1.1614	-0.1375
		1.155	-1.09286			1.1624	-0.136888
		1.156	-1.08673			1.1634	-0.136582
		1.157	-1.08571			1.1644	-0.136122
		1.158	-1.07704			1.1654	-0.135663
		1.159	-1.07347			1.1664	-0.135204
		1.16	-1.06888			1.1674	-0.135
		1.161	-1.06173			1.1684	-0.134337
		1.162	-1.05561			1.1694	-0.134184
		1.163	-1.05408			1.1704	-0.133367
		1.164	-1.04898			1.1714	-0.133316
		1.165	-1.04286			1.1724	-0.132704
		1.166	-1.04082			1.1734	-0.132602
		1.167	-1.03418			1.1744	-0.132194
		1.168	-1.02959			1.1754	-0.131888
		1.169	-1.02347			1.1764	-0.131531
		1.17	-1.01735			1.1774	-0.131327
		1.171	-1.01224			1.1784	-0.130765
		1.172	-1.01378			1.1794	-0.130561
		1.173	-1.00408			1.1804	-0.130153
		1.174	-1.00204			1.1814	-0.129439
		1.175	-0.996429			1.1824	-0.129337
		1.176	-0.992857			1.1834	-0.129082
		1.177	-0.990306			1.1844	-0.128622
		1.178	-0.987245			1.1854	-0.128214
		1.179	-0.980102			1.1864	-0.127857
		1.18	-0.977551			1.1874	-0.127551
		1.181	-0.971429			1.1884	-0.127347
		1.182	-0.971939			1.1894	-0.127143
		1.183	-0.964286			1.1904	-0.126786
		1.184	-0.957143			1.1914	-0.126582
		1.185	-0.952551			1.1924	-0.125969
		1.186	-0.953061			1.1934	-0.12602
		1.187	-0.948469			1.1944	-0.125051
		1.188	-0.941837			1.1954	-0.124898
		1.189	-0.937755			1.1964	-0.124796
		1.19	-0.933163			1.1974	-0.124388
		1.191	-0.928061			1.1984	-0.12449
		1.192	-0.923469			1.1994	-0.123776
		1.193	-0.921939			1.2004	-0.123827
		1.194	-0.918878			1.2014	-0.123316
		1.195	-0.915306			1.2024	-0.123163
		1.196	-0.910714			1.2034	-0.122857
		1.197	-0.907653			1.2044	-0.122398
		1.198	-0.903571			1.2054	-0.12199
		1.199	-0.898469			1.2064	-0.121684
		1.2	-0.894898			1.2074	-0.121684
		1.201	-0.895408			1.2084	-0.121224
		1.202	-0.888776			1.2094	-0.120765
		1.203	-0.885204			1.2104	-0.120255
		1.204	-0.881122			1.2114	-0.120255
		1.205	-0.87398			1.2124	-0.119949
		1.206	-0.875			1.2134	-0.119694
		1.207	-0.872449			1.2144	-0.11949
		1.208	-0.867857			1.2154	-0.119235
		1.209	-0.866837			1.2164	-0.119031
		1.21	-0.859184			1.2174	-0.119133
		1.211	-0.853061			1.2184	-0.118418
		1.212	-0.854592			1.2194	-0.118367
		1.213	-0.852041			1.2204	-0.117857
		1.214	-0.843878			1.2214	-0.117347
		1.215	-0.841837			1.2224	-0.117143
		1.216	-0.839796			1.2234	-0.116939
		1.217	-0.834184			1.2244	-0.11699
		1.218	-0.830612			1.2254	-0.116531
		1.219	-0.828061			1.2264	-0.116684
		1.22	-0.828571			1.2274	-0.116531
		1.221	-0.826531			1.2284	-0.116327
		1.222	-0.822959			1.2294	-0.11602
		1.223	-0.814796			1.2304	-0.115714
		1.224	-0.813776			1.2314	-0.115459
		1.225	-0.812245			1.2324	-0.115306
		1.226	-0.810204			1.2334	-0.115306
		1.227	-0.802041			1.2344	-0.114898
		1.228	-0.801531			1.2354	-0.114643
		1.229	-0.795918			1.2364	-0.114337
		1.23	-0.791837			1.2374	-0.113929
		1.231	-0.791327			1.2384	-0.113929
		1.232	-0.786224			1.2394	-0.113724
		1.233	-0.785204			1.2404	-0.113418
		1.234	-0.784694			1.2414	-0.113265
		1.235	-0.782653			1.2424	-0.113214
		1.236	-0.777551			1.2434	-0.113112
		1.237	-0.777551			1.2444	-0.112653
		1.238	-0.77449			1.2454	-0.112449
		1.239	-0.769388			1.2464	-0.112347
		1.24	-0.760714			1.2474	-0.112092
		1.241	-0.758673			1.2484	-0.111837
		1.242	-0.760204			1.2494	-0.111633
		1.243	-0.758673			1.2504	-0.111378
		1.244	-0.753571			1.2514	-0.111633
		1.245	-0.755612			1.2524	-0.110867
		1.246	-0.75			1.2534	-0.110561
		1.247	-0.745408			1.2544	-0.11051
		1.248	-0.744388			1.2554	-0.110459
		1.249	-0.745408			1.2564	-0.110204
		1.25	-0.742347			1.2574	-0.109796
		1.251	-0.735204			1.2584	-0.109592
		1.252	-0.732143			1.2594	-0.109439
		1.253	-0.729082			1.2604	-0.109541
		1.254	-0.72551			1.2614	-0.108929
		1.255	-0.727041			1.2624	-0.108878
		1.256	-0.719388			1.2634	-0.108776
		1.257	-0.716327			1.2644	-0.109388
		1.258	-0.713776			1.2654	-0.108622
		1.259	-0.710714			1.2664	-0.108163
		1.26	-0.708673			1.2674	-0.108316
		1.261	-0.703571			1.2684	-0.108112
		1.262	-0.702551			1.2694	-0.107959
		1.263	-0.69949			1.2704	-0.107755
		1.264	-0.694388			1.2714	-0.107704
		1.265	-0.693367			1.2724	-0.107194
		1.266	-0.693878			1.2734	-0.107398
		1.267	-0.688265			1.2744	-0.107551
		1.268	-0.685714			1.2754	-0.107143
		1.269	-0.686735			1.2764	-0.106837
		1.27	-0.685204			1.2774	-0.106786
		1.271	-0.681122			1.2784	-0.10648
		1.272	-0.67551			1.2794	-0.10648
		1.273	-0.671939			1.2804	-0.106531
		1.274	-0.670408			1.2814	-0.105918
		1.275	-0.668367			1.2824	-0.106071
		1.276	-0.668367			1.2834	-0.10602
		1.277	-0.663776			1.2844	-0.105612
		1.278	-0.660714			1.2854	-0.105255
		1.279	-0.659694			1.2864	-0.105051
		1.28	-0.653571			1.2874	-0.104796
		1.281	-0.653571			1.2884	-0.105153
		1.282	-0.653061			1.2894	-0.104541
		1.283	-0.647449			1.2904	-0.104235
		1.284	-0.647449			1.2914	-0.10398
		1.285	-0.645408			1.2924	-0.103776
		1.286	-0.637755			1.2934	-0.103776
		1.287	-0.637245			1.2944	-0.103622
		1.288	-0.637245			1.2954	-0.103316
		1.289	-0.630612			1.2964	-0.103418
		1.29	-0.630102			1.2974	-0.103316
		1.291	-0.628571			1.2984	-0.103061
		1.292	-0.626531			1.2994	-0.102551
		1.293	-0.627551			1.3004	-0.1025
		1.294	-0.621429			1.3014	-0.102245
		1.295	-0.625			1.3024	-0.102398
		1.296	-0.617857			1.3034	-0.102449
		1.297	-0.614796			1.3044	-0.101888
		1.298	-0.612245			1.3054	-0.102041
		1.299	-0.610204			1.3064	-0.101633
		1.3	-0.609694			1.3074	-0.101122
		1.301	-0.602551			1.3084	-0.101122
		1.302	-0.60102			1.3094	-0.101071
		1.303	-0.603061			1.3104	-0.100765
		1.304	-0.595918			1.3114	-0.100714
		1.305	-0.60051			1.3124	-0.100561
		1.306	-0.593878			1.3134	-0.0998469
		1.307	-0.590816			1.3144	-0.100306
		1.308	-0.585714			1.3154	-0.099898
		1.309	-0.583163			1.3164	-0.100204
		1.31	-0.585204			1.3174	-0.0998469
		1.311	-0.582143			1.3184	-0.0996429
		1.312	-0.57449			1.3194	-0.0995918
		1.313	-0.577551			1.3204	-0.0994388
		1.314	-0.571939			1.3214	-0.0993878
		1.315	-0.568367			1.3224	-0.0994388
		1.316	-0.564286			1.3234	-0.0993367
		1.317	-0.559184			1.3244	-0.0989286
		1.318	-0.561224			1.3254	-0.0986224
		1.319	-0.556122			1.3264	-0.0985204
		1.32	-0.554082			1.3274	-0.0981122
		1.321	-0.553061			1.3284	-0.0981633
		1.322	-0.553061			1.3294	-0.0978571
		1.323	-0.544898			1.3304	-0.0973469
		1.324	-0.543878			1.3314	-0.0973469
		1.325	-0.542857			1.3324	-0.0975
		1.326	-0.540306			1.3334	-0.0971939
		1.327	-0.534694			1.3344	-0.0971939
		1.328	-0.532143			1.3354	-0.0969898
		1.329	-0.527551			1.3364	-0.0969898
		1.33	-0.52551			1.3374	-0.0964286
		1.331	-0.521429			1.3384	-0.0968878
		1.332	-0.521939			1.3394	-0.0964286
		1.333	-0.513776			1.3404	-0.0962245
		1.334	-0.511735			1.3414	-0.0962245
		1.335	-0.507551			1.3424	-0.0962245
		1.336	-0.504337			1.3434	-0.0956122
		1.337	-0.504745			1.3444	-0.0956633
		1.338	-0.501939			1.3454	-0.095051
		1.339	-0.498316			1.3464	-0.0948469
		1.34	-0.490663			1.3474	-0.0945408
		1.341	-0.48949			1.3484	-0.0946429
		1.342	-0.481837			1.3494	-0.0943878
		1.343	-0.48102			1.3504	-0.0943367
		1.344	-0.47301			1.3514	-0.0941837
		1.345	-0.471786			1.3524	-0.0945408
		1.346	-0.46699			1.3534	-0.0944898
		1.347	-0.464592			1.3544	-0.0938265
		1.348	-0.457347			1.3554	-0.0939286
		1.349	-0.451735			1.3564	-0.0934694
		1.35	-0.451327			1.3574	-0.0928571
		1.351	-0.446122			1.3584	-0.0926531
		1.352	-0.440459			1.3594	-0.0930102
		1.353	-0.438878			1.3604	-0.092449
		1.354	-0.434082			1.3614	-0.0922959
		1.355	-0.427653			1.3624	-0.0920408
		1.356	-0.424439			1.3634	-0.0917857
		1.357	-0.420816			1.3644	-0.0915306
		1.358	-0.411582			1.3654	-0.0909694
		1.359	-0.408776			1.3664	-0.0908673
		1.36	-0.396327			1.3674	-0.0906633
		1.361	-0.394694			1.3684	-0.0903571
		1.362	-0.387092			1.3694	-0.09
		1.363	-0.380663			1.3704	-0.0894898
		1.364	-0.375816			1.3714	-0.0897449
		1.365	-0.367398			1.3724	-0.0894388
		1.366	-0.35699			1.3734	-0.0889796
		1.367	-0.350153			1.3744	-0.0885204
		1.368	-0.340102			1.3754	-0.0881122
		1.369	-0.328469			1.3764	-0.0880612
		1.37	-0.320408			1.3774	-0.0877551
		1.371	-0.31			1.3784	-0.0871429
		1.372	-0.294745			1.3794	-0.0868878
		1.373	-0.280663			1.3804	-0.0862245
		1.374	-0.268622			1.3814	-0.0853061
		1.375	-0.24051			1.3824	-0.0848469
		1.376	-0.218418			1.3834	-0.0842857
		1.377	-0.185918			1.3844	-0.0834694
		1.378	-0.147755			1.3854	-0.0826531
		1.379	-0.111224			1.3864	-0.0822959
		1.38	-0.055			1.3874	-0.0807653
		1.381	0.0100408			1.3884	-0.0797449
		1.382	0.0859184			1.3894	-0.0782653
		1.383	0.1875			1.3904	-0.0767347
		1.384	0.302755			1.3914	-0.0754082
		1.385	0.438469			1.3924	-0.0728571
		1.386	0.606633			1.3934	-0.0704082
		1.387	0.802551			1.3944	-0.0670408
		1.388	1.03776			1.3954	-0.0639796
		1.389	1.31071			1.3964	-0.060102
		1.39	1.63724			1.3974	-0.0552041
		1.391	2.03265			1.3984	-0.0491888
		1.392	2.48929			1.3994	-0.0425612
		1.393	3.02041			1.4004	-0.0343316
		1.394	3.63929			1.4014	-0.0248163
		1.395	4.35714			1.4024	-0.0134133
		1.396	5.17347			1.4034	0.00156582
		1.397	6.09694			1.4044	0.0198367
		1.398	7.12755			1.4054	0.042
		1.399	8.29082			1.4064	0.0687245
		1.4	9.53571			1.4074	0.100357
		1.401	10.898			1.4084	0.138316
		1.402	12.3367			1.4094	0.186122
		1.403	13.8163			1.4104	0.241786
		1.404	15.3265			1.4114	0.308112
		1.405	16.8469			1.4124	0.385612
		1.406	18.3214			1.4134	0.472806
		1.407	19.7245			1.4144	0.568367
		1.408	21.1173			1.4154	0.670918
		1.409	22.4694			1.4164	0.776531
		1.41	23.8061			1.4174	0.882653
		1.411	25.1684			1.4184	0.986735
		1.412	26.5255			1.4194	1.09133
		1.413	27.9541			1.4204	1.19541
		1.414	29.4337			1.4214	1.29694
		1.415	30.9694			1.4224	1.39643
		1.416	32.5918			1.4234	1.49898
		1.417	34.3112			1.4244	1.6
		1.418	36.102			1.4254	1.70255
		1.419	37.9643			1.4264	1.80204
		1.42	39.949			1.4274	1.90051
		1.421	41.949			1.4284	2
		1.422	43.9745			1.4294	2.09898
		1.423	46.1429			1.4304	2.19286
		1.424	48.2704			1.4314	2.29031
		1.425	50.3469			1.4324	2.38061
		1.426	52.602			1.4334	2.47296
		1.427	54.7449			1.4344	2.55255
		1.428	56.8367			1.4354	2.64439
		1.429	58.9796			1.4364	2.73061
		1.43	61.0204			1.4374	2.79643
		1.431	62.9082			1.4384	2.87398
		1.432	64.8469			1.4394	2.94745
		1.433	66.5306			1.4404	3.00765
		1.434	68.1122			1.4414	3.05612
		1.435	69.5918			1.4424	3.11735
		1.436	70.7653			1.4434	3.1699
		1.437	71.7347			1.4444	3.2102
		1.438	72.602			1.4454	3.24184
		1.439	73.0612			1.4464	3.26939
		1.44	73.2653			1.4474	3.31122
		1.441	73.3163			1.4484	3.3102
		1.442	72.9082			1.4494	3.325
		1.443	72.2959			1.4504	3.32908
		1.444	71.5306			1.4514	3.31582
		1.445	70.4592			1.4524	3.29898
		1.446	69.2347			1.4534	3.275
		1.447	68.0102			1.4544	3.24439
		1.448	66.5816			1.4554	3.20357
		1.449	65.1531			1.4564	3.15918
		1.45	63.9796			1.4574	3.11582
		1.451	62.7551			1.4584	3.06122
		1.452	61.6837			1.4594	3.00255
		1.453	60.9184			1.4604	2.93827
		1.454	60.102			1.4614	2.88418
		1.455	59.4898			1.4624	2.82449
		1.456	59.2347			1.4634	2.77704
		1.457	58.9796			1.4644	2.72194
		1.458	58.7755			1.4654	2.67092
		1.459	58.9796			1.4664	2.63367
		1.46	59.1327			1.4674	2.6102
		1.461	59.4388			1.4684	2.58929
		1.462	60.051			1.4694	2.575
		1.463	60.7143			1.4704	2.57449
		1.464	61.4796			1.4714	2.58469
		1.465	62.5			1.4724	2.6051
		1.466	63.5714			1.4734	2.64388
		1.467	64.7449			1.4744	2.68571
		1.468	66.3265			1.4754	2.74949
		1.469	67.8061			1.4764	2.81327
		1.47	69.4898			1.4774	2.89745
		1.471	71.2755			1.4784	2.99235
		1.472	73.0102			1.4794	3.10612
		1.473	75.3571			1.4804	3.23316
		1.474	77.8571			1.4814	3.36224
		1.475	80.3061			1.4824	3.51276
		1.476	82.8571			1.4834	3.67806
		1.477	86.1224			1.4844	3.8648
		1.478	88.8265			1.4854	4.03827
		1.479	91.7857			1.4864	4.26224
		1.48	95.2041			1.4874	4.46837
		1.481	98.9796			1.4884	4.72449
		1.482	101.837			1.4894	4.95714
		1.483	106.735			1.4904	5.22959
		1.484	109.949			1.4914	5.52551
		1.485	113.265			1.4924	5.81633
		1.486	118.776			1.4934	6.13265
		1.487	124.286			1.4944	6.46429
		1.488	128.673			1.4954	6.83163
		1.489	132.908			1.4964	7.17347
		1.49	139.337			1.4974	7.55612
		1.491	142.143			1.4984	7.9898
		1.492	149.898			1.4994	8.41837
		1.493	154.286			1.5004	8.83163
		1.494	162.296			1.5014	9.33163
		1.495	167.551			1.5024	9.81122
		1.496	172.245			1.5034	10.3316
		1.497	179.898			1.5044	10.8265
		1.498	184.694			1.5054	11.3929
		1.499	188.827			1.5064	12
		1.5	198.622			1.5074	12.551
		1.501	201.327			1.5084	13.148
		1.502	206.378			1.5094	13.8316
		1.503	220.051			1.5104	14.5357
		1.504	223.571			1.5114	15.1633
		1.505	225.816			1.5124	15.8469
		1.506	234.235			1.5134	16.6531
		1.507	242.653			1.5144	17.4133
		1.508	247.143			1.5154	18.148
		1.509	247.5			1.5164	19.0306
		1.51	258.01			1.5174	19.9592
		1.511	264.184			1.5184	20.7041
		1.512	274.184			1.5194	21.6122
		1.513	273.724			1.5204	22.6224
		1.514	281.837			1.5214	23.5408
		1.515	301.02			1.5224	24.4592
		1.516	298.316			1.5234	25.4898
		1.517	310.663			1.5244	26.5612
		1.518	313.98			1.5254	27.5204
		1.519	321.48			1.5264	28.5969
		1.52	322.143			1.5274	29.9184
		1.521	337.245			1.5284	31.0663
		1.522	350			1.5294	32.0408
		1.523	354.235			1.5304	33.5663
		1.524	361.582			1.5314	34.7041
		1.525	362.449			1.5324	35.7908
		1.526	370.918			1.5334	37.1327
		1.527	374.235			1.5344	38.5918
		1.528	374.49			1.5354	39.9694
		1.529	387.092			1.5364	41.0102
		1.53	392.602			1.5374	42.5306
		1.531	401.531			1.5384	43.9949
		1.532	408.265			1.5394	45.449
		1.533	412.602			1.5404	46.8571
		1.534	428.01			1.5414	48.602
		1.535	428.112			1.5424	50.2449
		1.536	430.102			1.5434	51.4796
		1.537	449.439			1.5444	53.5204
		1.538	444.949			1.5454	55.2041
		1.539	445			1.5464	56.6327
		1.54	453.622			1.5474	58.6224
		1.541	457.296			1.5484	60.2041
		1.542	470.969			1.5494	62.2959
		1.543	469.133			1.5504	63.8265
		1.544	477.755			1.5514	65.8163
		1.545	485.867			1.5524	68.5204
		1.546	481.633			1.5534	70.4082
		1.547	485.102			1.5544	72.0408
		1.548	499.541			1.5554	74.1327
		1.549	509.184			1.5564	76.4796
		1.55	516.837			1.5574	77.7041
		1.551	515.306			1.5584	79.3878
		1.552	534.184			1.5594	81.3776
		1.553	528.061			1.5604	83.9796
		1.554	533.673			1.5614	85.8673
		1.555	535.714			1.5624	88.2143
		1.556	535.714			1.5634	90.7653
		1.557	540.306			1.5644	93.2653
		1.558	541.837			1.5654	94.4898
		1.559	546.429			1.5664	96.6327
		1.56	567.347			1.5674	98.7245
		1.561	558.673			1.5684	101.99
		1.562	558.673			1.5694	105.153
		1.563	562.245			1.5704	106.735
		1.564	565.306			1.5714	109.388
		1.565	560.204			1.5724	110.816
		1.566	570.408			1.5734	113.469
		1.567	571.939			1.5744	115.765
		1.568	569.898			1.5754	118.724
		1.569	581.633			1.5764	121.531
		1.57	601.531			1.5774	124.592
		1.571	599.49			1.5784	125.714
		1.572	609.184			1.5794	127.857
		1.573	598.469			1.5804	130
		1.574	607.143			1.5814	133.01
		1.575	626.531			1.5824	136.378
		1.576	616.327			1.5834	138.929
		1.577	631.633			1.5844	143.061
		1.578	687.245			1.5854	144.847
		1.579	673.469			1.5864	149.184
		1.58	670.408			1.5874	149.439
		1.581	673.469			1.5884	153.316
		1.582	667.347			1.5894	155.816
		1.583	657.653			1.5904	160.102
		1.584	676.02			1.5914	158.571
		1.585	681.633			1.5924	164.286
		1.586	669.898			1.5934	167.296
		1.587	675			1.5944	171.071
		1.588	664.286			1.5954	174.541
		1.589	675.51			1.5964	176.173
		1.59	678.571			1.5974	178.98
		1.591	680.612			1.5984	181.378
		1.592	675.51			1.5994	181.837
		1.593	675.51			1.6004	186.122
		1.594	677.041			1.6014	191.888
		1.595	676.02			1.6024	191.071
		1.596	684.694			1.6034	194.184
		1.597	673.469			1.6044	199.337
		1.598	672.449			1.6054	200.714
		1.599	673.98			1.6064	200.204
		1.6	666.837			1.6074	206.48
		1.601	663.265			1.6084	210.459
		1.602	669.898			1.6094	207.347
		1.603	668.878			1.6104	213.827
		1.604	679.592			1.6114	217.755
		1.605	668.878			1.6124	220.918
		1.606	675			1.6134	219.796
		1.607	670.408			1.6144	223.571
		1.608	675			1.6154	228.776
		1.609	670.918			1.6164	225.714
		1.61	679.592			1.6174	233.418
		1.611	676.02			1.6184	240.51
		1.612	671.429			1.6194	238.929
		1.613	671.939			1.6204	241.786
		1.614	668.878			1.6214	252.551
		1.615	680.612			1.6224	251.327
		1.616	681.633			1.6234	253.52
		1.617	670.918			1.6244	259.949
		1.618	679.082			1.6254	259.694
		1.619	684.694			1.6264	258.776
		1.62	669.898			1.6274	267.5
		1.621	685.204			1.6284	271.633
		1.622	678.061			1.6294	270.408
		1.623	673.98			1.6304	273.673
		1.624	671.939			1.6314	276.633
		1.625	1092.35			1.6324	274.898
		1.626	1278.57			1.6334	277.296
		1.627	1202.04			1.6344	284.337
		1.628	1180.1			1.6354	284.082
		1.629	1172.45			1.6364	284.643
		1.63	1170.92			1.6374	288.367
		1.631	1201.02			1.6384	290.612
		1.632	1180.61			1.6394	293.52
		1.633	1185.2			1.6404	303.214
		1.634	1212.76			1.6414	305.867
		1.635	1199.49			1.6424	303.01
		1.636	1180.1			1.6434	309.133
		1.637	1167.35			1.6444	314.184
		1.638	1167.86			1.6454	310.561
		1.639	1164.8			1.6464	314.286
		1.64	1185.71			1.6474	321.735
		1.641	1188.27			1.6484	322.806
		1.642	1195.92			1.6494	321.48
		1.643	1167.86			1.6504	333.061
		1.644	1169.9			1.6514	336.378
		1.645	1175.51			1.6524	330.51
		1.646	1144.39			1.6534	332.806
		1.647	1151.53			1.6544	344.592
		1.648	1148.98			1.6554	342.857
		1.649	1182.65			1.6564	345.306
		1.65	1183.16			1.6574	363.112
		1.651	1191.33			1.6584	344.847
		1.652	1177.04			1.6594	359.439
		1.653	1198.47			1.6604	361.786
		1.654	1165.82			1.6614	354.235
		1.655	1223.47			1.6624	358.724
		1.656	1188.78			1.6634	367.653
		1.657	1189.8			1.6644	360.153
		1.658	1205.61			1.6654	367.857
		1.659	1213.27			1.6664	377.551
		1.66	1208.16			1.6674	376.633
		1.661	1204.59			1.6684	379.847
		1.662	1204.59			1.6694	387.296
		1.663	1192.35			1.6704	383.265
		1.664	1222.45			1.6714	384.133
		1.665	1253.06			1.6724	385.663
		1.666	1317.86			1.6734	396.429
		1.667	1308.16			1.6744	386.429
		1.668	1307.14			1.6754	389.184
		1.669	1262.76			1.6764	392.653
		1.67	1281.63			1.6774	397.551
		1.671	1262.76			1.6784	390.459
		1.672	1231.63			1.6794	393.827
		1.673	1230.61			1.6804	400.102
		1.674	1224.49			1.6814	398.571
		1.675	1209.18			1.6824	399.439
		1.676	1230.1			1.6834	406.735
		1.677	1214.8			1.6844	405.918
		1.678	1192.35			1.6854	420.663
		1.679	1198.47			1.6864	411.888
		1.68	1195.41			1.6874	413.776
		1.681	1164.8			1.6884	416.378
		1.682	1164.29			1.6894	420.357
		1.683	1171.43			1.6904	427.398
		1.684	1168.37			1.6914	428.929
		1.685	1172.45			1.6924	428.776
		1.686	1156.12			1.6934	430.051
		1.687	1153.57			1.6944	438.878
		1.688	1198.47			1.6954	429.49
		1.689	1148.98			1.6964	443.776
		1.69	1212.76			1.6974	444.184
		1.691	1211.73			1.6984	438.622
		1.692	1204.08			1.6994	441.582
		1.693	1204.59			1.7004	440.255
		1.694	1514.29			1.7014	452.857
		1.695	1709.69			1.7024	439.796
		1.696	1618.88			1.7034	459.439
		1.697	1605.1			1.7044	462.194
		1.698	1604.08			1.7054	444.082
		1.699	1557.65			1.7064	463.724
		1.7	1596.94			1.7074	462.398
		1.701	1567.86			1.7084	449.439
		1.702	1572.45			1.7094	472.653
		1.703	1562.76			1.7104	472.908
		1.704	1625			1.7114	463.929
		1.705	1651.53			1.7124	461.786
		1.706	1651.02			1.7134	483.52
		1.707	1639.8			1.7144	467.194
		1.708	1613.78			1.7154	464.898
		1.709	1592.86			1.7164	487.704
		1.71	1604.08			1.7174	465
		1.711	1588.27			1.7184	479.745
		1.712	1547.96			1.7194	486.531
		1.713	1542.86			1.7204	485.51
		1.714	1535.2			1.7214	475.153
		1.715	1527.04			1.7224	500.051
		1.716	1552.55			1.7234	484.337
		1.717	1560.2			1.7244	487.245
		1.718	1586.22			1.7254	504.184
		1.719	1636.73			1.7264	483.163
		1.72	1639.29			1.7274	489.133
		1.721	1605.1			1.7284	501.531
		1.722	1594.39			1.7294	495.816
		1.723	1585.71			1.7304	491.071
		1.724	1586.22			1.7314	505
		1.725	1603.06			1.7324	495.765
		1.726	1573.98			1.7334	501.684
		1.727	1579.59			1.7344	503.316
		1.728	1553.06			1.7354	505.561
		1.729	1570.92			1.7364	498.163
		1.73	1546.94			1.7374	511.735
		1.731	1533.16			1.7384	504.847
		1.732	1530.61			1.7394	508.724
		1.733	1572.45			1.7404	512.245
		1.734	1547.45			1.7414	505.816
		1.735	1493.88			1.7424	506.735
		1.736	1555.1			1.7434	513.265
		1.737	1532.65			1.7444	508.214
		1.738	1514.8			1.7454	510.714
		1.739	1518.37			1.7464	513.776
		1.74	1551.02			1.7474	507.245

## Sheet: Figure 3b
Figure 3b
			j / mA cm-2geo @ 1.53V	j / mA cm-2ECSA @ 1.53V
		NiFe hydroxide	33.5663	2.91375
		NiFeB hydroxide	392.64	31.9295

## Sheet: Figure 3c
Figure 3c
			j / mA cm-2geo @1.5 V
		NiFe hydroxide nanosheets*	21
		Fe2+- NiFe LDH	31
		NiFeLDH-NS@DG10	32.5
		Fe-Ni-P-B-O	63
		FeOOH (2nm)/LDH	100
		Ultrathin NiFe LDH	130
		NiFeB hydroxide nanosheets*	198.622

## Sheet: Figure 3d
Figure 3d
		E / V vs. RHE	i / A			E / V vs. RHE	i / A	i*5 / A
	NiFeB hydroxide	1.047	0.0001675		NiFe hydroxide	1.047	2.616e-05	0.0001308
		1.051	0.0001567			1.051	2.462e-05	0.0001231
		1.055	0.0001476			1.055	2.345e-05	0.00011725
		1.059	0.0001404			1.059	2.191e-05	0.00010955
		1.063	0.0001341			1.063	2.191e-05	0.00010955
		1.067	0.0001289			1.067	2.05e-05	0.0001025
		1.071	0.0001238			1.071	2.003e-05	0.00010015
		1.075	0.0001182			1.075	1.979e-05	9.895e-05
		1.079	0.0001135			1.079	2.003e-05	0.00010015
		1.083	0.0001099			1.083	1.791e-05	8.955e-05
		1.087	0.0001076			1.087	1.779e-05	8.895e-05
		1.091	0.0001019			1.091	1.791e-05	8.955e-05
		1.095	9.908e-05			1.095	1.826e-05	9.13e-05
		1.099	9.496e-05			1.099	1.685e-05	8.425e-05
		1.103	9.048e-05			1.103	1.649e-05	8.245e-05
		1.107	8.789e-05			1.107	1.602e-05	8.01e-05
		1.111	8.601e-05			1.111	1.555e-05	7.775e-05
		1.115	8.365e-05			1.115	1.52e-05	7.6e-05
		1.119	8.259e-05			1.119	1.449e-05	7.245e-05
		1.123	8e-05			1.123	1.378e-05	6.89e-05
		1.127	7.587e-05			1.127	1.449e-05	7.245e-05
		1.131	7.528e-05			1.131	1.402e-05	7.01e-05
		1.135	7.269e-05			1.135	1.414e-05	7.07e-05
		1.139	7.328e-05			1.139	1.355e-05	6.775e-05
		1.143	7.081e-05			1.143	1.32e-05	6.6e-05
		1.147	6.963e-05			1.147	1.272e-05	6.36e-05
		1.151	6.704e-05			1.151	1.107e-05	5.535e-05
		1.155	6.562e-05			1.155	1.037e-05	5.185e-05
		1.159	6.421e-05			1.159	1.119e-05	5.595e-05
		1.163	6.174e-05			1.163	1.155e-05	5.775e-05
		1.167	6.185e-05			1.167	1.178e-05	5.89e-05
		1.171	5.961e-05			1.171	1.19e-05	5.95e-05
		1.175	5.973e-05			1.175	1.178e-05	5.89e-05
		1.179	5.808e-05			1.179	1.072e-05	5.36e-05
		1.183	5.667e-05			1.183	1.225e-05	6.125e-05
		1.187	5.62e-05			1.187	1.06e-05	5.3e-05
		1.191	5.537e-05			1.191	1.072e-05	5.36e-05
		1.195	5.278e-05			1.195	9.307e-06	4.6535e-05
		1.199	5.278e-05			1.199	1.072e-05	5.36e-05
		1.203	5.29e-05			1.203	9.661e-06	4.8305e-05
		1.207	5.278e-05			1.207	9.897e-06	4.9485e-05
		1.211	5.137e-05			1.211	8.836e-06	4.418e-05
		1.215	5.149e-05			1.215	8.365e-06	4.1825e-05
		1.219	5.113e-05			1.219	1.037e-05	5.185e-05
		1.223	4.83e-05			1.223	8.718e-06	4.359e-05
		1.227	4.889e-05			1.227	8.011e-06	4.0055e-05
		1.231	4.83e-05			1.231	8.129e-06	4.0645e-05
		1.235	5.007e-05			1.235	8.011e-06	4.0055e-05
		1.239	4.842e-05			1.239	8.129e-06	4.0645e-05
		1.243	4.783e-05			1.243	9.425e-06	4.7125e-05
		1.247	4.713e-05			1.247	7.776e-06	3.888e-05
		1.251	4.807e-05			1.251	6.715e-06	3.3575e-05
		1.255	4.842e-05			1.255	8.718e-06	4.359e-05
		1.259	4.713e-05			1.259	8.836e-06	4.418e-05
		1.263	4.901e-05			1.263	7.422e-06	3.711e-05
		1.267	4.772e-05			1.267	7.658e-06	3.829e-05
		1.271	4.83e-05			1.271	7.776e-06	3.888e-05
		1.275	4.772e-05			1.275	7.776e-06	3.888e-05
		1.279	4.948e-05			1.279	7.776e-06	3.888e-05
		1.283	5.054e-05			1.283	7.54e-06	3.77e-05
		1.287	5.113e-05			1.287	6.598e-06	3.299e-05
		1.291	5.066e-05			1.291	8.129e-06	4.0645e-05
		1.295	5.313e-05			1.295	6.48e-06	3.24e-05
		1.299	5.372e-05			1.299	6.716e-06	3.358e-05
		1.303	5.537e-05			1.303	6.48e-06	3.24e-05
		1.307	5.926e-05			1.307	7.54e-06	3.77e-05
		1.311	6.35e-05			1.311	5.891e-06	2.9455e-05
		1.315	7.116e-05			1.315	8.129e-06	4.0645e-05
		1.319	8.318e-05			1.319	8.129e-06	4.0645e-05
		1.323	0.0001118			1.323	7.305e-06	3.6525e-05
		1.327	0.0001678			1.327	7.894e-06	3.947e-05
		1.331	0.0002803			1.331	7.776e-06	3.888e-05
		1.335	0.0004812			1.335	6.715e-06	3.3575e-05
		1.339	0.0008203			1.339	8.483e-06	4.2415e-05
		1.343	0.001369			1.343	7.305e-06	3.6525e-05
		1.347	0.002225			1.347	6.244e-06	3.122e-05
		1.351	0.003476			1.351	8.365e-06	4.1825e-05
		1.355	0.005053			1.355	8.365e-06	4.1825e-05
		1.359	0.006787			1.359	9.661e-06	4.8305e-05
		1.363	0.008568			1.363	1.19e-05	5.95e-05
		1.367	0.01038			1.367	1.249e-05	6.245e-05
		1.371	0.0124			1.371	1.791e-05	8.955e-05
		1.375	0.01458			1.375	2.651e-05	0.00013255
		1.379	0.01696			1.379	3.782e-05	0.0001891
		1.383	0.01962			1.383	5.973e-05	0.00029865
		1.387	0.02256			1.387	9.119e-05	0.00045595
		1.391	0.02612			1.391	0.0001381	0.0006905
		1.395	0.02982			1.395	0.0002197	0.0010985
		1.399	0.03344			1.399	0.0003385	0.0016925
		1.403	0.03688			1.403	0.0005164	0.002582
		1.407	0.04143			1.407	0.0007646	0.003823
		1.411	0.0461			1.411	0.001107	0.005535
		1.415	0.05118			1.415	0.001546	0.00773
		1.419	0.05421			1.419	0.002083	0.010415
		1.423	0.0542			1.423	0.002675	0.013375
		1.427	0.05121			1.427	0.003247	0.016235
		1.431	0.04861			1.431	0.003702	0.01851
		1.435	0.04677			1.435	0.003981	0.019905
		1.439	0.04269			1.439	0.004091	0.020455
		1.443	0.03994			1.443	0.004086	0.02043
		1.447	0.0384			1.447	0.003986	0.01993
		1.451	0.04006			1.451	0.003844	0.01922
		1.455	0.04303			1.455	0.003665	0.018325
		1.459	0.04462			1.459	0.003491	0.017455
		1.463	0.04564			1.463	0.003366	0.01683
		1.467	0.04801			1.467	0.003313	0.016565
		1.471	0.05132			1.471	0.003344	0.01672
		1.475	0.05767			1.475	0.003468	0.01734
		1.479	0.06156			1.479	0.003675	0.018375
		1.483	0.06342			1.483	0.003979	0.019895
		1.487	0.06278			1.487	0.004349	0.021745
		1.491	0.0691			1.491	0.004778	0.02389
		1.495	0.07688			1.495	0.005259	0.026295
		1.499	0.08006			1.499	0.005779	0.028895
		1.503	0.07878			1.503	0.006354	0.03177
		1.507	0.07995			1.507	0.007001	0.035005
		1.511	0.07977			1.511	0.007702	0.03851
		1.515	0.0853			1.515	0.008433	0.042165
		1.519	0.09108			1.519	0.009172	0.04586
		1.523	0.09171			1.523	0.009936	0.04968
		1.527	0.08812			1.527	0.01073	0.05365
		1.531	0.08467			1.531	0.0116	0.058
		1.535	0.08795			1.535	0.01251	0.06255
		1.539	0.09929			1.539	0.01338	0.0669
		1.543	0.1046			1.543	0.0143	0.0715
		1.547	0.09643			1.547	0.01512	0.0756
		1.551	0.09089			1.551	0.01591	0.07955
		1.555	0.09497			1.555	0.01691	0.08455
		1.559	0.09817			1.559	0.01774	0.0887
		1.563	0.1012			1.563	0.01868	0.0934
		1.567	0.09095			1.567	0.01936	0.0968
		1.571	0.08372			1.571	0.01999	0.09995
		1.575	0.09187			1.575	0.0208	0.104
		1.579	0.09262			1.579	0.02151	0.10755
		1.583	0.09746			1.583	0.02217	0.11085
		1.587	0.09278			1.587	0.02268	0.1134
		1.591	0.08283			1.591	0.02302	0.1151
		1.595	0.08395			1.595	0.02326	0.1163
		1.599	0.08918			1.599	0.02368	0.1184
		1.603	0.1005			1.603	0.02443	0.12215
		1.607	0.09554			1.607	0.02538	0.1269
		1.611	0.07949			1.611	0.02645	0.13225
		1.615	0.07577			1.615	0.02629	0.13145
		1.619	0.0822			1.619	0.02857	0.14285
		1.623	0.09249			1.623	0.02754	0.1377
		1.627	0.09241			1.627	0.02821	0.14105
		1.631	0.08264			1.631	0.02933	0.14665
		1.635	0.06658			1.635	0.02903	0.14515
		1.639	0.06901			1.639	0.02926	0.1463
		1.643	0.08418			1.643	0.0283	0.1415
		1.647	0.08352			1.647	0.02798	0.1399
		1.651	0.07485			1.651	0.03005	0.15025
		1.655	0.05328			1.655	0.03132	0.1566
		1.659	0.06091			1.659	0.03166	0.1583
		1.663	0.06838			1.663	0.0285	0.1425
		1.667	0.07634			1.667	0.02851	0.14255
		1.671	0.07785			1.671	0.02568	0.1284
		1.675	0.06279			1.675	0.0271	0.1355
		1.679	0.04671			1.679	0.0316	0.158
		1.683	0.04025			1.683	0.03032	0.1516
		1.687	0.06063			1.687	0.02959	0.14795
		1.691	0.08807			1.691	0.02919	0.14595
		1.695	0.07327			1.695	0.02934	0.1467
		1.699	0.05767			1.699	0.02838	0.1419
		1.703	0.03253			1.703	0.03475	0.17375
		1.707	0.04337			1.707	0.03216	0.1608
		1.711	0.06294			1.711	0.03042	0.1521
		1.715	0.05817			1.715	0.02963	0.14815
		1.719	0.06245			1.719	0.02864	0.1432
		1.723	0.04558			1.723	0.03164	0.1582
		1.727	0.05042			1.727	0.02938	0.1469
		1.731	0.05114			1.731	0.0324	0.162
		1.735	0.07909			1.735	0.03435	0.17175
		1.739	0.06513			1.739	0.02991	0.14955
		1.743	0.02803			1.743	0.02797	0.13985
		1.747	0.02502			1.747	0.03475	0.17375
		1.751	0.03758			1.751	0.02651	0.13255
		1.755	0.06131			1.755	0.0318	0.159
		1.759	0.06678			1.759	0.0217	0.1085
		1.763	0.04145			1.763	0.0299	0.1495
		1.767	0.02886			1.767	0.0288	0.144
		1.771	0.02461			1.771	0.0286	0.143
		1.775	0.04839			1.775	0.03932	0.1966
		1.779	0.04557			1.779	0.03177	0.15885
		1.783	0.03051			1.783	0.02912	0.1456
		1.787	0.01691			1.787	0.02907	0.14535
		1.791	0.01542			1.791	0.02822	0.1411
		1.795	0.01818			1.795	0.02998	0.1499
		1.799	0.02308			1.799	0.03284	0.1642
		1.803	0.009569			1.803	0.02893	0.14465
		1.807	-0.002114			1.807	0.02654	0.1327
		1.811	-0.002569			1.811	0.03006	0.1503
		1.815	0.007504			1.815	0.02758	0.1379
		1.819	0.00139			1.819	0.03535	0.17675
		1.823	-0.001557			1.823	0.02908	0.1454
		1.827	-0.002508			1.827	0.02785	0.13925
		1.831	-0.003088			1.831	0.03011	0.15055
		1.835	-0.002803			1.835	0.02744	0.1372
		1.839	-0.002985			1.839	0.0278	0.139
		1.843	-0.00428			1.843	0.03321	0.16605
		1.847	-0.003786			1.847	0.02879	0.14395
		1.851	-0.002971			1.851	0.03099	0.15495
		1.855	-0.003016			1.855	0.0285	0.1425
		1.859	-0.003129			1.859	0.02652	0.1326
		1.863	-0.004927			1.863	0.02855	0.14275
		1.867	-0.004056			1.867	0.0292	0.146
		1.871	-0.003134			1.871	0.03109	0.15545
		1.875	-0.002892			1.875	0.02653	0.13265
		1.879	-0.002466			1.879	0.03091	0.15455
		1.883	-0.004005			1.883	0.02773	0.13865
		1.887	-0.004489			1.887	0.0358	0.179
		1.891	-0.002933			1.891	0.03011	0.15055
		1.895	-0.002542			1.895	0.02684	0.1342
		1.899	-0.003182			1.899	0.03061	0.15305
		1.903	-0.003274			1.903	0.02952	0.1476
		1.907	-0.004005			1.907	0.02572	0.1286
		1.911	-0.003181			1.911	0.02575	0.12875
		1.915	-0.002551			1.915	0.02596	0.1298
		1.919	-0.003113			1.919	0.02804	0.1402
		1.923	-0.004306			1.923	0.0251	0.1255
		1.927	-0.004			1.927	0.02527	0.12635
		1.931	-0.003859			1.931	0.02431	0.12155
		1.935	-0.002829			1.935	0.02935	0.14675
		1.939	-0.003743			1.939	0.02589	0.12945
		1.943	-0.003494			1.943	0.02935	0.14675
		1.947	-0.003788			1.947	0.02471	0.12355
		1.951	-0.003204			1.951	0.02171	0.10855
		1.955	-0.003857			1.955	0.02521	0.12605
		1.959	-0.003152			1.959	0.02955	0.14775
		1.963	-0.0033			1.963	0.02503	0.12515
		1.967	-0.004607			1.967	0.02077	0.10385
		1.971	-0.004259			1.971	0.033	0.165
		1.975	-0.003136			1.975	0.02733	0.13665
		1.979	-0.002273			1.979	0.02183	0.10915
		1.983	-0.002914			1.983	0.03304	0.1652
		1.987	-0.003901			1.987	0.0304	0.152
		1.991	-0.003083			1.991	0.02966	0.1483
		1.995	-0.00321			1.995	0.02092	0.1046
		1.999	-0.003593			1.999	0.02671	0.13355
		2.003	-0.00279			2.003	0.02287	0.11435
		2.007	-0.003502			2.007	0.0325	0.1625
		2.011	-0.003364			2.011	0.03641	0.18205
		2.015	-0.002729			2.015	0.02296	0.1148
		2.019	-0.003728			2.019	0.02091	0.10455
		2.023	-0.002412			2.023	0.01982	0.0991
		2.027	-0.003352			2.027	0.02134	0.1067
		2.031	-0.003877			2.031	0.02232	0.1116
		2.035	-0.003072			2.035	0.02087	0.10435
		2.039	-0.002865			2.039	0.02139	0.10695
		2.043	-0.003347			2.043	0.01737	0.08685

[truncated: 23 more sheets: Figure 3e, Figure 3f, Figure 4a, Figure S2b, Figure S3a, Figure S3b, Figure S3c, Figure S3d, Figure S4, Figure S5a, Figure S5b, Figure S6a, Figure S6b, Figure S7a, Figure S7b, Figure S7c, Figure S7d, Figure S8, Figure S9, Figure S10a …]
